# Supplementary material for: CanMethdb: a database for genome-wide DNA methylation annotation in cancers
Source: Bioinformatics. 2022 Dec 7;39(1):btac783. doi: 10.1093/bioinformatics/btac783 (PMC9825769; doi:10.1093/bioinformatics/btac783)
Supplement: btac783_Supplementary_Data [file btac783_supplementary_data.zip › Table S2.xlsx]

## Sheet: 315 cancer samples
Table S2. Annotation of super enhancer samples from SEdb
Sample.ID	Data.sources	Biosample.type	Tissue.type	Biosample.name	Sample.name	Series	Biosample.ID.H3K27ac	Input	Health.status	Cell.type	TCGA.code	TCGA.name	TCGA.Annotation.source
Sample_02_131	NCBI GEO/SRA	Cell line	Lung	1015_PT	1015	GSE70870	GSM1820954	GSM1820945	NUT midline carcinoma (NMC)	Other	NA	NA	NA
Sample_02_132	NCBI GEO/SRA	Cell line	Lung	1015_CL	1015	GSE70870	GSM1820955	GSM1820946	NUT midline carcinoma (NMC)	Other	NA	NA	NA
Sample_02_428	NCBI GEO/SRA	Cell line	Kidney	12364284_VHL-	12364284	GSE102095	GSM2723842	GSM2723845	clear cell renal cell carcinoma	Other	KIRC	Kidney Renal Clear Cell Carcinoma	manual
Sample_02_429	NCBI GEO/SRA	Cell line	Kidney	12364284_VHL+	12364284	GSE102095	GSM2723846	GSM2723849	clear cell renal cell carcinoma	Other	KIRC	Kidney Renal Clear Cell Carcinoma	manual
Sample_02_430	NCBI GEO/SRA	Cell line	Kidney	12364284	12364284	GSE86087	GSM2293322	GSM2293323	clear cell renal cell carcinoma	Other	KIRC	Kidney Renal Clear Cell Carcinoma	manual
Sample_02_272	NCBI GEO/SRA	Cell line	Kidney	20431713T	20431713T	GSE86091	GSM2293409	GSM2293408	clear cell renal cell carcinoma(????????????)	Other	KIRC	Kidney Renal Clear Cell Carcinoma	manual
Sample_01_001	ENCODE	Cell line	Prostate	22Rv1	22Rv1	GSE105627|GSE105888	ENCSR391NPE	ENCSR933UGQ	carcinoma (prostate)	Epithelium	PRAD	Prostate Adenocarcinoma	CCLE
Sample_01_002	ENCODE	Cell line	Prostate	22Rv1_10nM17beta-hydroxy-5alpha-androstan-3-one	22Rv1	GSE106029|GSE105888	ENCSR777CQW	ENCSR933UGQ	carcinoma (prostate)	Epithelium	PRAD	Prostate Adenocarcinoma	CCLE
Sample_02_363	NCBI GEO/SRA	Cell line	Haematopoietic and lymphoid tissue	697	697	GSE79870	GSM2107712	GSM2107713	B-ALL	Lymphocyte	ALL	Acute Lymphoblastic Leukemia	CCLE
Sample_02_008	NCBI GEO/SRA	Cell line	Kidney	786-O_empty_vector	786-O	GSE102095	GSM2723818	GSM2723821	clear cell renal cell carcinoma	Epithelium	KIRC	Kidney Renal Clear Cell Carcinoma	CCLE
Sample_02_009	NCBI GEO/SRA	Cell line	Kidney	786-O_wtVHL	786-O	GSE102095	GSM2723822	GSM2723825	clear cell renal cell carcinoma	Epithelium	KIRC	Kidney Renal Clear Cell Carcinoma	CCLE
Sample_02_012	NCBI GEO/SRA	Cell line	Kidney	786-O_non-targeting	786-O	GSE102095	GSM2723866	GSM2723867	clear cell renal cell carcinoma	Epithelium	KIRC	Kidney Renal Clear Cell Carcinoma	CCLE
Sample_02_013	NCBI GEO/SRA	Cell line	Kidney	786-O_HIF2A	786-O	GSE102095	GSM2723868	GSM2723869	clear cell renal cell carcinoma	Epithelium	KIRC	Kidney Renal Clear Cell Carcinoma	CCLE
Sample_02_267	NCBI GEO/SRA	Cell line	Kidney	786-O	786-O	GSE86087	GSM2293336	GSM2293333	clear cell renal cell carcinoma	Epithelium	KIRC	Kidney Renal Clear Cell Carcinoma	CCLE
Sample_02_073	NCBI GEO/SRA	Cell line	Other	90-8TL_DMSO	90-8TL	GSE62499	GSM1527927	GSM1527928	malignant peripheral nerve sheath tumor	Other	NA	NA	NA
Sample_02_074	NCBI GEO/SRA	Cell line	Other	90-8TL_PDJQ	90-8TL	GSE62499	GSM1527930	GSM1527931	malignant peripheral nerve sheath tumor	Other	NA	NA	NA
Sample_02_068	NCBI GEO/SRA	Cell line	Skin	A375_DMSO	A375	GSE61825	GSM1515414	GSM1515413	malignant melanoma	Epithelium	SKCM	Skin Cutaneous Melanoma	manual
Sample_02_423	NCBI GEO/SRA	Cell line	Skin	A375	A375	GSE82332	GSM2190579	GSM2190580	malignant melanoma	Epithelium	SKCM	Skin Cutaneous Melanoma	manual
Sample_02_010	NCBI GEO/SRA	Cell line	Kidney	A-498_emptyvector	A-498	GSE102095	GSM2723834	GSM2723835	clear cell renal cell carcinoma	Epithelium	KIRC	Kidney Renal Clear Cell Carcinoma	CCLE
Sample_02_011	NCBI GEO/SRA	Cell line	Kidney	A-498_wtVHL	A-498	GSE102095	GSM2723836	GSM2723837	clear cell renal cell carcinoma	Epithelium	KIRC	Kidney Renal Clear Cell Carcinoma	CCLE
Sample_02_268	NCBI GEO/SRA	Cell line	Kidney	A-498	A-498	GSE86087	GSM2293338	GSM2293340	clear cell renal cell carcinoma	Epithelium	KIRC	Kidney Renal Clear Cell Carcinoma	CCLE
Sample_01_006	ENCODE	Cell line	Lung	A549_ethanol_1h	A549	GSM1003578|GSM1003541	ENCSR000AUI	ENCSR000ASS	Lung Carcinoma	Epithelium	LUAD	Lung Adenocarcinoma	CCLE
Sample_01_012	ENCODE	Cell line	Lung	A549_dexamethasone_1h	A549	GSM1003493|GSM1003540	ENCSR000AVF	ENCSR000ASR	Lung Carcinoma	Epithelium	LUAD	Lung Adenocarcinoma	CCLE
Sample_02_295	NCBI GEO/SRA	Cell line	Lung	A549_TGFbeta_72h	A549	GSE90565	GSM2406904	GSM2406898	Lung Carcinoma	Fibroblast	LUAD	Lung Adenocarcinoma	CCLE
Sample_03_004	GGR	Cell line	Lung	A549_dexamethasone_4h	A549	GSE91282|GSE91347	ENCSR543ZVZ	ENCSR872BBM	Lung Carcinoma	Epithelium	LUAD	Lung Adenocarcinoma	CCLE
Sample_03_005	GGR	Cell line	Lung	A549_dexamethasone_0.5h	A549	GSE91201|GSE91274	ENCSR102XUM	ENCSR491TAD	Lung Carcinoma	Epithelium	LUAD	Lung Adenocarcinoma	CCLE
Sample_03_007	GGR	Cell line	Lung	A549_dexamethasone_12h	A549	GSE91263|GSE91286	ENCSR435JKM	ENCSR549SVK	Lung Carcinoma	Epithelium	LUAD	Lung Adenocarcinoma	CCLE
Sample_03_008	GGR	Cell line	Lung	A549_dexamethasone_7h	A549	GSE91292|GSE91241	ENCSR569IBY	ENCSR317VER	Lung Carcinoma	Epithelium	LUAD	Lung Adenocarcinoma	CCLE
Sample_03_009	GGR	Cell line	Lung	A549_dexamethasone_3h	A549	GSE91248|GSE91242	ENCSR350EFV	ENCSR325PXS	Lung Carcinoma	Epithelium	LUAD	Lung Adenocarcinoma	CCLE
Sample_03_010	GGR	Cell line	Lung	A549_dexamethasone_1h	A549	GSE91225|GSE91285	ENCSR242TBH	ENCSR548SPY	Lung Carcinoma	Epithelium	LUAD	Lung Adenocarcinoma	CCLE
Sample_03_011	GGR	Cell line	Lung	A549_dexamethasone_5h	A549	GSE91326|GSE91304	ENCSR716XDB	ENCSR627RBH	Lung Carcinoma	Epithelium	LUAD	Lung Adenocarcinoma	CCLE
Sample_03_013	GGR	Cell line	Lung	A549	A549	GSE91337|GSE91343	ENCSR783SNV	ENCSR838ZAU	Lung Carcinoma	Epithelium	LUAD	Lung Adenocarcinoma	CCLE
Sample_03_014	GGR	Cell line	Lung	A549_dexamethasone_2h	A549	GSE91301|GSE91246	ENCSR614NPG	ENCSR344ERJ	Lung Carcinoma	Epithelium	LUAD	Lung Adenocarcinoma	CCLE
Sample_03_015	GGR	Cell line	Lung	A549_dexamethasone_8h	A549	GSE91226|GSE91232	ENCSR250EHC	ENCSR274VPI	Lung Carcinoma	Epithelium	LUAD	Lung Adenocarcinoma	CCLE
Sample_03_016	GGR	Cell line	Lung	A549_dexamethasone_6h	A549	GSE91245|GSE91349	ENCSR340NAL	ENCSR887SZF	Lung Carcinoma	Epithelium	LUAD	Lung Adenocarcinoma	CCLE
Sample_01_017	ENCODE	Cell line	Muscle	A673	A673	GSE96332|GSE95974	ENCSR714TJD	ENCSR196CXJ	Ewing's Sarcoma	Epithelium	SARC	Sarcoma	CCLE
Sample_01_018	ENCODE	Cell line	Submandibular Salivary Gland	ACC112	ACC112	GSE95903|GSE96407	ENCSR059MVB	ENCSR836XKP	Adenoid cystic carcinoma	Other	NA	NA	NA
Sample_02_186	NCBI GEO/SRA	Cell line	Stomach	AGS	AGS	GSE75595	GSM1960223	GSM1960224	Gastric Cancer	Epithelium	STAD	Stomach Adenocarcinoma	CCLE
Sample_02_128	NCBI GEO/SRA	Cell line	Haematopoietic and lymphoid tissue	ALL-SIL	ALL-SIL	GSE70734	GSM1816978	GSM1816979	T-cell acute lymphoblastic leukemia	T Lymphocyte	ALL	Acute Lymphoblastic Leukemia	CCLE
Sample_02_345	NCBI GEO/SRA	Primary cell	Blood	AML8	AML blast cells from blood	GSE71809	GSM2152602	GSM1846177	acute myeloid leukemia	Other	LAML	Acute Myelocytic Leukemia	manual
Sample_02_346	NCBI GEO/SRA	Primary cell	Blood	AML10	AML blast cells from blood	GSE71809	GSM2152605	GSM1846207	acute myeloid leukemia	Other	LAML	Acute Myelocytic Leukemia	manual
Sample_02_347	NCBI GEO/SRA	Primary cell	Blood	AML11	AML blast cells from blood	GSE71809	GSM2152609	GSM1846188	acute myeloid leukemia	Other	LAML	Acute Myelocytic Leukemia	manual
Sample_02_338	NCBI GEO/SRA	Cell line	Neuroblastoma	BE2	BE2	GSE65664	GSM1680101	GSM1680103	Neuroblastoma	Other	NBL	Neuroblastoma	manual
Sample_02_220	NCBI GEO/SRA	Cell line	Brain	BE2C_1	BE2C	GSE76783	GSM2037779	GSM2311765	Neuroblastoma	Neuroblastoma	NBL	Neuroblastoma	manual
Sample_02_253	NCBI GEO/SRA	Cell line	Brain	BE2C_DMSO	BE2C	GSE80445	GSM2127461	GSM2127463	Neuroblastoma	Neuroblastoma	NBL	Neuroblastoma	manual
Sample_02_340	NCBI GEO/SRA	Cell line	Brain	BE2C_2	BE2C	GSE65664	GSM1680107	GSM1680108	Neuroblastoma	Neuroblastoma	NBL	Neuroblastoma	manual
Sample_02_421	NCBI GEO/SRA	Cell line	Brain	BE2C_3	BE2C	GSE80197	GSM2120701	GSM2120703	Neuroblastoma	Neuroblastoma	NBL	Neuroblastoma	manual
Sample_02_414	NCBI GEO/SRA	Cell line	Foreskin	BJEL	BJEL	GSE72532	GSM1869142	GSM1869145	Immortalized BJEL fibroblast cells (pretransformed)	foreskin fibroblast cells	NA	NA	NA
Sample_02_407	NCBI GEO/SRA	Cell line	Brain	BT16	BT16	GSE71504	GSM1835890	GSM1835906	brain rhabdoid tumor derived cell line	Other	SARC	Sarcoma	manual
Sample_02_410	NCBI GEO/SRA	Cell line	Brain	BT16_NoDox	BT16	GSE71504	GSM1835887	GSM1835905	brain rhabdoid tumor derived cell line	Other	SARC	Sarcoma	manual
Sample_02_395	NCBI GEO/SRA	Cell line	Mammary Gland	BT-549	BT-549	GSE65201	GSM1589476	GSM1589475	basal-like breast cancer	Epithelium	BRCA	Breast Invasive Carcinoma	CCLE
Sample_01_022	ENCODE	Cell line	Prostate	C4-2B	C4-2B	GSE105424|GSE105753	ENCSR279KIX	ENCSR585FQO	Prostate Carcinoma	Other	PRAD	Prostate Adenocarcinoma	manual
Sample_02_162	NCBI GEO/SRA	Cell line	Prostate	C4-2B_vehicle_24h	C4-2B	GSE72714	GSM1868872	GSM1868876	Prostate Carcinoma	Epithelium	PRAD	Prostate Adenocarcinoma	manual
Sample_02_163	NCBI GEO/SRA	Cell line	Prostate	C4-2B_SR2211_24h	C4-2B	GSE72714	GSM1868873	GSM1868877	Prostate Carcinoma	Epithelium	PRAD	Prostate Adenocarcinoma	manual
Sample_02_322	NCBI GEO/SRA	Cell line	Colon	Caco-2	Caco-2	GSE96069	GSM2532773	GSM2532774	colon cancer cells	Epithelium	COAD	Colon Adenocarcinoma	manual
Sample_02_114	NCBI GEO/SRA	Cell line	Mammary Gland	CAL51	CAL51	GSE69112	GSM1693015	GSM1693027	Breast cancer	Basal-like cells	BRCA	Breast Invasive Carcinoma	CCLE
Sample_02_397	NCBI GEO/SRA	Cell line	Mammary Gland	CAL51-MCF-7	CAL51-MCF-7	GSE69112	GSM1693016	GSM1693028	Breast cancer	Heterofusion	BRCA	Breast Invasive Carcinoma	CCLE
Sample_02_080	NCBI GEO/SRA	Cell line	Lung	Calu-3	Calu-3	GSE63398	GSM1548075	GSM1548073	Lung adenocarcinoma	Epithelium	LUAD	Lung Adenocarcinoma	CCLE
Sample_02_086	NCBI GEO/SRA	Cell line	Pancreas	CAPAN1	CAPAN1	GSE64557	GSM1574235	GSM1574271	original Pancreatic Ductal Adenocarcinoma (PDAC)	Epithelium	PAAD	Pancreatic Adenocarcinoma	CCLE
Sample_02_221	NCBI GEO/SRA	Cell line	Blood	CCRF-CEM	CCRF-CEM	GSE76783	GSM2037781	GSM2311757	T-ALL	T Lymphocyte	ALL	Acute Lymphoblastic Leukemia	manual
Sample_02_385	NCBI GEO/SRA	Primary cell	Lymph node	CD19+_B_cells_FL3A	CD19+ B cells	GSE62245	GSM1523532	GSM1523533	follicular lymphoma	Haematopoietic and Lymphoid Tissue_Blood	NA	NA	NA
Sample_02_386	NCBI GEO/SRA	Primary cell	Lymph node	CD19+_B_cells_FL1-2	CD19+ B cells	GSE62245	GSM1523535	GSM1523537	follicular lymphoma	Haematopoietic and Lymphoid Tissue_Blood	NA	NA	NA
Sample_02_387	NCBI GEO/SRA	Primary cell	Lymph node	CD19+_B_cells_nhl_FL1-2	CD19+ B cells	GSE62245	GSM1523544	GSM1523546	follicular lymphoma	Haematopoietic and Lymphoid Tissue_Blood	NA	NA	NA
Sample_02_005	NCBI GEO/SRA	Other	Cervical	cervical-cancer_KDM5C	cervical cancer cells	GSE101565	GSM2706139	GSM2706140	cervical cancer	Other	CESC	Cervical Squamous Cell Carcinoma and Endocervical Adenocarcinoma	manual
Sample_02_006	NCBI GEO/SRA	Other	Cervical	cervical-cancer_parental	cervical cancer cells	GSE101565	GSM2706141	GSM2706142	cervical cancer	Other	CESC	Cervical Squamous Cell Carcinoma and Endocervical Adenocarcinoma	manual
Sample_02_007	NCBI GEO/SRA	Other	Cervical	cervical-cancer_vector	cervical cancer cells	GSE101565	GSM2706145	GSM2706146	cervical cancer	Other	CESC	Cervical Squamous Cell Carcinoma and Endocervical Adenocarcinoma	manual
Sample_02_316	NCBI GEO/SRA	Cell line	Neuroblastoma	CHP212	CHP212	GSE90683	GSM2664355	GSM2664356	Neuroblastoma	Other	NBL	Neuroblastoma	CCLE
Sample_02_180	NCBI GEO/SRA	Cell line	Human melanoma	CJM	CJM	GSE75352	GSM1953837	GSM1953843	melanoma	Other	SKCM	Skin Cutaneous Melanoma	CCLE
Sample_02_296	NCBI GEO/SRA	Cell line	Neuroblastoma	CLB-BER-Lud	CLB-BER-Lud	GSE90683	GSM2664313	GSM2664314	Neuroblastoma	Other	NBL	Neuroblastoma	manual
Sample_02_297	NCBI GEO/SRA	Cell line	Neuroblastoma	CLB-CAR	CLB-CAR	GSE90683	GSM2664315	GSM2664316	Neuroblastoma	Other	NBL	Neuroblastoma	manual
Sample_02_298	NCBI GEO/SRA	Cell line	Neuroblastoma	CLB-GA	CLB-GA	GSE90683	GSM2664317	GSM2664318	Neuroblastoma	Other	NBL	Neuroblastoma	manual
Sample_02_299	NCBI GEO/SRA	Cell line	Neuroblastoma	CLB-MA	CLB-MA	GSE90683	GSM2664321	GSM2664322	Neuroblastoma	Other	NBL	Neuroblastoma	manual
Sample_02_300	NCBI GEO/SRA	Cell line	Neuroblastoma	CLB-PE	CLB-PE	GSE90683	GSM2664323	GSM2664324	Neuroblastoma	Other	NBL	Neuroblastoma	manual
Sample_02_354	NCBI GEO/SRA	Cell line	Colon	Colo205	Colo205	GSE73319	GSM1890738	GSM1890739	Colorectal Cancer	Epithelium	COAD	Colon Adenocarcinoma	CCLE
Sample_02_357	NCBI GEO/SRA	Cell line	Colon	Colo320	Colo320	GSE73319	GSM1890750	GSM1890751	Colorectal Cancer	Epithelium	COAD	Colon Adenocarcinoma	CCLE
Sample_02_181	NCBI GEO/SRA	Cell line	Human melanoma	COLO679	COLO679	GSE75352	GSM1953838	GSM1953844	melanoma	Other	SKCM	Skin Cutaneous Melanoma	manual
Sample_02_359	NCBI GEO/SRA	Cell line	Colon	Colo741	Colo741	GSE73319	GSM1890757	GSM1890759	Colorectal Cancer	Epithelium	COAD	Colon Adenocarcinoma	CCLE
Sample_02_364	NCBI GEO/SRA	Cell line	Skeletal muscle	CTR	CTR	GSE83726	GSM2214085	GSM2214086	rhabdomyosarcoma	Other	SARC	Sarcoma	manual
Sample_02_034	NCBI GEO/SRA	Cell line	Peripheral blood	CUTLL1_GSI	CUTLL1	GSE51800	GSM1252939	GSM1252932	T lymphoblastic leukemia/lymphoma	T lymphocyte	NA	NA	NA
Sample_02_035	NCBI GEO/SRA	Cell line	Peripheral blood	CUTLL1_GSI_wash	CUTLL1	GSE51800	GSM1252940	GSM1252935	T lymphoblastic leukemia/lymphoma	T lymphocyte	NA	NA	NA
Sample_02_348	NCBI GEO/SRA	Cell line	Peripheral blood	CUTLL1_wild-type	CUTLL1	GSE72175	GSM1857031	GSM1857030	T-cell lymphoma	T Lymphocyte	NA	NA	NA
Sample_02_349	NCBI GEO/SRA	Cell line	Peripheral blood	CUTLL1_dimer-mutant	CUTLL1	GSE72175	GSM1857033	GSM1857032	T-cell lymphoma	T Lymphocyte	NA	NA	NA
Sample_02_053	NCBI GEO/SRA	Cell line	Colon	DKO1	DKO1	GSE58638	GSM1415884	GSM1415888	colon cancer cells	Epithelium	COAD	Colon Adenocarcinoma	manual
Sample_01_025	ENCODE	Cell line	Haematopoietic and lymphoid tissue blood	DND-41	DND-41	GSE29611|GSE95870	ENCSR000AQW	ENCSR000ASA	T cell leukemia	T cell	ALL	Acute Lymphoblastic Leukemia	CCLE
Sample_02_222	NCBI GEO/SRA	Cell line	Blood	DU-528	DU.528	GSE76783	GSM2037785	GSM2311758	T-ALL	T Lymphocyte	ALL	Acute Lymphoblastic Leukemia	manual
Sample_02_207	NCBI GEO/SRA	Cell line	Stomach	FU97	FU97	GSE75898	GSM1969627	GSM1969628	Gastric Cancer	Epithelium	STAD	Stomach Adenocarcinoma	CCLE
Sample_02_408	NCBI GEO/SRA	Cell line	Kidney	G401_Dox	G401	GSE71504	GSM1835873	GSM1835901	kidney rhabdoid tumor derived cell line	Other	SARC	Sarcoma	CCLE
Sample_02_409	NCBI GEO/SRA	Cell line	Kidney	G401_NoDox	G401	GSE71504	GSM1835878	GSM1835902	kidney rhabdoid tumor derived cell line	Other	SARC	Sarcoma	CCLE
Sample_02_205	NCBI GEO/SRA	Tissue	Stomach	Gastric_Primary_Sample_T	Gastric Primary Sample	GSE75898	GSM1969575	GSM1969576	Gastric Cancer	Other	STAD	Stomach Adenocarcinoma	manual
Sample_02_413	NCBI GEO/SRA	Tissue	Brain	GBM_2493	GBM_2493	GSE72468	GSM1866060	GSM1866061	Gliobmastoma biopsy	Other	GBM	Glioblastoma Multiforme	manual
Sample_02_317	NCBI GEO/SRA	Cell line	Neuroblastoma	GICAN	GICAN	GSE90683	GSM2664357	GSM2664358	Neuroblastoma	Other	NBL	Neuroblastoma	manual
Sample_02_301	NCBI GEO/SRA	Cell line	Neuroblastoma	GIMEN	GIMEN	GSE90683	GSM2664325	GSM2664326	Neuroblastoma	Other	NBL	Neuroblastoma	manual
Sample_02_071	NCBI GEO/SRA	Cell line	Lung	GLC16_DMSO	GLC16	GSE62412	GSM1526704	GSM1526701	Small Cell Lung Carcinoma	Epithelium	SCLC	Small Cell Lung Carcinoma	manual
Sample_02_123	NCBI GEO/SRA	Cell line	Haematopoietic and lymphoid tissue	GRANTA-519	GRANTA-519	GSE69558	GSM1703901	GSM1703902	B lymphoblastic leukemia/lymphoma	B Lymphocyte	DLBC	Lymphoid Neoplasm Diffuse Large B-cell Lymphoma	CCLE
Sample_02_164	NCBI GEO/SRA	Cell line	Lung	H2087_Parental	H2087	GSE72956	GSM2066433	GSM2066429	lung adenocarcinoma	Epithelium	LUAD	Lung Adenocarcinoma	manual
Sample_02_165	NCBI GEO/SRA	Cell line	Lung	H2087_LCC2	H2087	GSE72956	GSM2066434	GSM2066430	lung adenocarcinoma	Epithelium	LUAD	Lung Adenocarcinoma	manual
Sample_02_166	NCBI GEO/SRA	Cell line	Mammary Gland	HCC1954_Parental	HCC1954	GSE72956	GSM2066435	GSM2066431	breast adenocarcinoma	Epithelium	BRCA	Breast Invasive Carcinoma	CCLE
Sample_02_167	NCBI GEO/SRA	Cell line	Mammary Gland	HCC1954_LCC2	HCC1954	GSE72956	GSM2066436	GSM2066432	breast adenocarcinoma	Epithelium	BRCA	Breast Invasive Carcinoma	CCLE
Sample_01_034	ENCODE	Cell line	Colon	HCT116	HCT116	GSE96299|GSE86688	ENCSR661KMA	ENCSR198WIH	colorectal carcinoma	Epithelium	COAD/READ	Colorectal Carcinoma	CCLE
Sample_02_141	NCBI GEO/SRA	Cell line	Colon	HCT116_Heterozygous_ARID1A-KO	HCT116	GSE71510	GSM1835983	GSM1835994	colorectal carcinoma derived cell line	Epithelium	COAD/READ	Colorectal Carcinoma	CCLE
Sample_02_142	NCBI GEO/SRA	Cell line	Colon	HCT116_Homozygous_ARID1A-KO	HCT116	GSE71510	GSM1835984	GSM1835995	colorectal carcinoma derived cell line	Epithelium	COAD/READ	Colorectal Carcinoma	CCLE
Sample_02_143	NCBI GEO/SRA	Cell line	Colon	HCT116_Parental	HCT116	GSE71510	GSM1835982	GSM1835993	colorectal carcinoma derived cell line	Epithelium	COAD/READ	Colorectal Carcinoma	CCLE
Sample_02_352	NCBI GEO/SRA	Cell line	Colon	HCT116	HCT116	GSE73319	GSM1890730	GSM1890731	Colorectal Cancer	Epithelium	COAD/READ	Colorectal Carcinoma	CCLE
Sample_02_426	NCBI GEO/SRA	Cell line	Colon	HCT116_NONT	HCT116	GSE97527	GSM2667958	GSM2571023	colorectal cancer	Epithelium	COAD/READ	Colorectal Carcinoma	CCLE
Sample_02_427	NCBI GEO/SRA	Cell line	Colon	HCT116_shPAF1	HCT116	GSE97527	GSM2667960	GSM2571026	colorectal cancer	Epithelium	COAD/READ	Colorectal Carcinoma	CCLE
Sample_02_355	NCBI GEO/SRA	Cell line	Colon	HCT15	HCT15	GSE73319	GSM1890742	GSM1890743	Colorectal Cancer	Epithelium	COAD/READ	Colorectal Carcinoma	CCLE
Sample_01_036	ENCODE	Cell line	Cervix	HeLa-S3	HeLa-S3	GSE29611|GSE95869	ENCSR000AOC	ENCSR000AOB	cervix adenocarcinoma	Epithelium	CESC	Cervical Squamous Cell Carcinoma and Endocervical Adenocarcinoma	manual
Sample_01_038	ENCODE	Cell line	Liver	HepG2	HepG2	GSE29611|GSE95897	ENCSR000AMO	ENCSR055XHN	liver cancer	Epithelium	LIHC	Liver Hepatocellular Carcinoma	CCLE
Sample_02_014	NCBI GEO/SRA	Cell line	Liver	HepG2_shBRG1	HepG2	GSE102559	GSM2740934	GSM2740938	liver hepatocellular carcinoma	Epithelium	LIHC	Liver Hepatocellular Carcinoma	CCLE
Sample_02_015	NCBI GEO/SRA	Cell line	Liver	HepG2_shNS	HepG2	GSE102559	GSM2740936	GSM2740940	liver hepatocellular carcinoma	Epithelium	LIHC	Liver Hepatocellular Carcinoma	CCLE
Sample_02_077	NCBI GEO/SRA	Primary cell	Neuroblastoma	high-MYCN-Neuroblastoma-patient-cells	high-MYCN-Neuroblastoma patient cells	GSE62725	GSM1532415	GSM1532416	Neuroblastoma	Neuroblast	NBL	Neuroblastoma	manual
Sample_02_112	NCBI GEO/SRA	Cell line	Connective tissue	HT1080_untreated	HT1080	GSE68109	GSM1663107	GSM1663105	fibroscarcoma	Epithelium	SARC	Sarcoma	CCLE
Sample_02_113	NCBI GEO/SRA	Cell line	Connective tissue	HT1080_DOX5d	HT1080	GSE68109	GSM1663108	GSM1663106	fibroscarcoma	Epithelium	SARC	Sarcoma	CCLE
Sample_02_353	NCBI GEO/SRA	Cell line	Colon	HT29	HT29	GSE73319	GSM1890734	GSM1890735	Colorectal Cancer	Epithelium	COAD/READ	Colorectal Carcinoma	CCLE
Sample_02_361	NCBI GEO/SRA	Cell line	Colon	HT29_DMSO	HT29	GSE77039	GSM2042874	GSM2042894	colorectal adenocarcinoma	Epithelium	COAD/READ	Colorectal Carcinoma	CCLE
Sample_02_285	NCBI GEO/SRA	Cell line	Liver	HuH7_untreat	HuH7	GSE89212	GSM2360939	GSM2360954	liver hepatocellular carcinoma	Other	LIHC	Liver Hepatocellular Carcinoma	CCLE
Sample_02_286	NCBI GEO/SRA	Cell line	Liver	HuH7_IL-1alpha_1h	HuH7	GSE89212	GSM2360941	GSM2360955	liver hepatocellular carcinoma	Other	LIHC	Liver Hepatocellular Carcinoma	CCLE
Sample_02_383	NCBI GEO/SRA	Other	Blood	Ik6pre-BALL+TET-emptyvector	Ik6 pre-B ALL + TET-empty vector	GSE90656	GSM2410100	GSM2410108	pre-B ALL	pre-B	NA	NA	NA
Sample_02_384	NCBI GEO/SRA	Other	Blood	Ik6pre-BALL+TET-Ik1	Ik6 pre-B ALL + TET-Ik1	GSE90656	GSM2410102	GSM2410109	pre-B ALL	pre-B	NA	NA	NA
Sample_02_204	NCBI GEO/SRA	Cell line	Stomach	IM95	IM95	GSE75898	GSM1969572	GSM1969573	Gastric Cancer	Epithelium	STAD	Stomach Adenocarcinoma	CCLE
Sample_02_302	NCBI GEO/SRA	Cell line	Neuroblastoma	IMR32	IMR32	GSE90683	GSM2664327	GSM2664328	Neuroblastoma	neuroblast	NBL	Neuroblastoma	CCLE
Sample_02_252	NCBI GEO/SRA	Cell line	Neuroblastoma	IMR5-75-shMYCN-MYCN_high	IMR5-75	GSE80197	GSM2120713	GSM2120715	Neuroblastoma	Other	NBL	Neuroblastoma	manual
Sample_02_254	NCBI GEO/SRA	Cell line	Neuroblastoma	IMR5-75	IMR5-75	GSE80445	GSM2127467	GSM2127469	Neuroblastoma	Other	NBL	Neuroblastoma	manual
Sample_02_177	NCBI GEO/SRA	Cell line	Urinary bladder	J82	J82	GSE75286	GSM1948902	GSM1948901	bladder cancer cell line	Epithelium	BLCA	Bladder Urothelial Carcinoma	CCLE
Sample_02_031	NCBI GEO/SRA	Cell line	Haematopoietic and lymphoid tissue blood	Jurkat	Jurkat	GSE50622	GSM1296384	GSM1296386	T-ALL	T Lymphocyte	ALL	Acute Lymphoblastic Leukemia	CCLE
Sample_02_058	NCBI GEO/SRA	Cell line	Haematopoietic and lymphoid tissue blood	WT/Jurkat-11bp	Jurkat	GSE59657	GSM1519634	GSM1519636	Acute T Cell Leukemia	T Lymphocyte	ALL	Acute Lymphoblastic Leukemia	CCLE
Sample_02_059	NCBI GEO/SRA	Cell line	Haematopoietic and lymphoid tissue blood	WT/Jurkat	Jurkat	GSE59657	GSM1519638	GSM1519637	Acute T Cell Leukemia	T Lymphocyte	ALL	Acute Lymphoblastic Leukemia	CCLE
Sample_02_060	NCBI GEO/SRA	Cell line	Haematopoietic and lymphoid tissue blood	WT-11bp/Jurkat	Jurkat	GSE59657	GSM1519642	GSM1519640	Acute T Cell Leukemia	T Lymphocyte	ALL	Acute Lymphoblastic Leukemia	CCLE
Sample_01_039	ENCODE	Cell line	Haematopoietic and lymphoid tissue bone marrow	K562	K562	GSE29611|GSE95865	ENCSR000AKP	ENCSR000AKY	Chronic Myelogenous Leukemia	Erythroblast	LCML	Chronic Myelogenous Leukemia	CCLE
Sample_02_117	NCBI GEO/SRA	Cell line	Haematopoietic and lymphoid tissue	KARPAS-422	KARPAS-422	GSE69558	GSM1703909	GSM1703910	B lymphoblastic leukemia/lymphoma	B Lymphocyte	DLBC	Lymphoid Neoplasm Diffuse Large B-cell Lymphoma	CCLE
Sample_01_040	ENCODE	Cell line	Haematopoietic and lymphoid tissue	Karpas-422	Karpas-422	GSE86733|GSE86703	ENCSR660IQS	ENCSR367UDO	B lymphoblast Carcinoma	B lymphoblast	DLBC	Lymphoid Neoplasm Diffuse Large B-cell Lymphoma	CCLE
Sample_02_199	NCBI GEO/SRA	Cell line	Stomach	KATO3	KATO3	GSE75898	GSM1969549	GSM1969548	Gastric Cancer	Epithelium	STAD	Stomach Adenocarcinoma	CCLE
Sample_02_187	NCBI GEO/SRA	Cell line	Stomach	KATOIII	KATOIII	GSE75595	GSM1960225	GSM1960226	Gastric Cancer	Epithelium	STAD	Stomach Adenocarcinoma	CCLE
Sample_02_082	NCBI GEO/SRA	Cell line	Oral cavity	KB_IL-1alpha	KB	GSE64223	GSM1566557	GSM1566561	epidermal carcinoma	Epithelium	NA	NA	NA
Sample_02_083	NCBI GEO/SRA	Cell line	Oral cavity	KB_untreat	KB	GSE64223	GSM1566558	GSM1566562	epidermal carcinoma	Epithelium	NA	NA	NA
Sample_02_084	NCBI GEO/SRA	Cell line	Oral cavity	KB_5Z-7-oxozeaenol	KB	GSE64223	GSM1566559	GSM1566563	epidermal carcinoma	Epithelium	NA	NA	NA
Sample_02_085	NCBI GEO/SRA	Cell line	Oral cavity	KB_IL-1alpha_5Z-7-oxozeaenol	KB	GSE64223	GSM1566560	GSM1566564	epidermal carcinoma	Epithelium	NA	NA	NA
Sample_02_075	NCBI GEO/SRA	Cell line	Autonomic ganglia	kelly_DMSO_3h	kelly	GSE62725	GSM1532401	GSM1532403	Neuroblastoma	Neuroblast	NBL	Neuroblastoma	CCLE
Sample_01_042	ENCODE	Cell line	Haematopoietic and lymphoid tissue	KMS-11	KMS-11	GSE96488|GSE96339	ENCSR955IXZ	ENCSR720GSE	multiple myeloma	Other	MM	Multiple Myeloma	CCLE
Sample_02_226	NCBI GEO/SRA	Cell line	Blood	KOPTK1	KOPTK1	GSE76783	GSM2318734	GSM2311759	T-ALL	T Lymphocyte	ALL	Acute Lymphoblastic Leukemia	manual
Sample_01_043	ENCODE	Cell line	Blood	KOPT-K1	KOPT-K1	GSE96338|GSE96004	ENCSR719FEJ	ENCSR255BOF	T-ALL	T lymphocyte	ALL	Acute Lymphoblastic Leukemia	manual
Sample_02_228	NCBI GEO/SRA	Cell line	Oesophagus	KYSE510	KYSE510	GSE76859	GSM2039112	GSM2039113	Esophageal squamous cell carcinoma (ESCC)	Epithelium	ESCA	Esophageal Carcinoma	CCLE
Sample_02_293	NCBI GEO/SRA	Cell line	Pancreatic	L3-6_4SC-202	L3.6	GSE90110	GSM2398386	GSM2398383	pancreatic cacinoma	Other	PAAD	Pancreatic Adenocarcinoma	manual
Sample_02_294	NCBI GEO/SRA	Cell line	Pancreatic	L3-6_DMSO	L3.6	GSE90110	GSM2398388	GSM2398380	pancreatic cacinoma	Other	PAAD	Pancreatic Adenocarcinoma	manual
Sample_02_303	NCBI GEO/SRA	Cell line	Neuroblastoma	LAN1	LAN1	GSE90683	GSM2664329	GSM2664330	Neuroblastoma	Other	NBL	Neuroblastoma	manual
Sample_02_168	NCBI GEO/SRA	Cell line	Prostate	LNCaP	LNCaP	GSE73783	GSM1902615	GSM1902617	prostate cancer	Epithelium	PRAD	Prostate Adenocarcinoma	manual
Sample_02_169	NCBI GEO/SRA	Cell line	Prostate	LNCaP_R1881	LNCaP	GSE73994	GSM1907213	GSM1907217	prostate cancer	Epithelium	PRAD	Prostate Adenocarcinoma	manual
Sample_02_170	NCBI GEO/SRA	Cell line	Prostate	LNCaP_R1881_DOX	LNCaP	GSE73994	GSM1907214	GSM1907218	prostate cancer	Epithelium	PRAD	Prostate Adenocarcinoma	manual
Sample_01_044	ENCODE	Cell line	Haematopoietic and lymphoid tissue	Loucy	Loucy	GSE96242|GSE96286	ENCSR566GSO	ENCSR648HLP	T-cell acute lymphoblastic leukemia	T lymphocyte	ALL	Acute Lymphoblastic Leukemia	CCLE
Sample_02_176	NCBI GEO/SRA	Cell line	Peripheral blood	LOUCY	LOUCY	GSE74311	GSM1916974	GSM1916975	T-cell acute lymphoblastic leukemia(T-ALL)	T Lymphocyte	ALL	Acute Lymphoblastic Leukemia	CCLE
Sample_02_078	NCBI GEO/SRA	Primary cell	Neuroblastoma	low-MYCN-Neuroblastoma-patient-cells	low-MYCN-Neuroblastoma patient cells	GSE62725	GSM1532417	GSM1532418	Neuroblastoma	Neuroblast	NBL	Neuroblastoma	manual
Sample_02_182	NCBI GEO/SRA	Cell line	Human melanoma	LOX-IMVI	LOX IMVI	GSE75352	GSM1953839	GSM1953845	melanoma	Other	SKCM	Skin Cutaneous Melanoma	CCLE
Sample_02_146	NCBI GEO/SRA	Cell line	Bone marrow	LP-1_SGC-CBP30	LP-1	GSE71909	GSM1847318	GSM1847315	plasma cell myeloma	Lymphocyte	MM	Multiple Myeloma	CCLE
Sample_02_029	NCBI GEO/SRA	Cell line	Colorectal	LS174T	LS174T	GSE49320	GSM1365900	GSM1197323	colorectal carcinoma	Epithelium	COAD/READ	Colorectal Carcinoma	manual
Sample_02_358	NCBI GEO/SRA	Cell line	Colon	LS180	LS180	GSE73319	GSM1890754	GSM1890756	Colorectal Cancer	Epithelium	COAD/READ	Colorectal Carcinoma	CCLE
Sample_01_046	ENCODE	Cell line	Mammary Gland	MCF-7	MCF-7	GSE96352|GSE86749	ENCSR752UOD	ENCSR768LHG	breast adenocarcinoma	Epithelium	BRCA	Breast Invasive Carcinoma	CCLE
Sample_02_002	NCBI GEO/SRA	Cell line	Mammary Gland	MCF-7_10Gygamma_2.5h	MCF-7	GSE100099	GSM2671298	GSM2671302	Breast Cancer	Epithelium	BRCA	Breast Invasive Carcinoma	CCLE
Sample_02_003	NCBI GEO/SRA	Cell line	Mammary Gland	MCF-7_10Gygamma_5h	MCF-7	GSE100099	GSM2671299	GSM2671303	Breast Cancer	Epithelium	BRCA	Breast Invasive Carcinoma	CCLE
Sample_02_004	NCBI GEO/SRA	Cell line	Mammary Gland	MCF-7_10Gygamma_7.5h	MCF-7	GSE100099	GSM2671300	GSM2671304	Breast Cancer	Epithelium	BRCA	Breast Invasive Carcinoma	CCLE
Sample_02_051	NCBI GEO/SRA	Cell line	Mammary Gland	MCF-7_EtOH	MCF-7	GSE57436	GSM1382472	GSM1382474	human breast adenocarcinoma	Epithelium	BRCA	Breast Invasive Carcinoma	CCLE
Sample_02_052	NCBI GEO/SRA	Cell line	Mammary Gland	MCF-7_E2	MCF-7	GSE57436	GSM1382482	GSM1382484	human breast adenocarcinoma	Epithelium	BRCA	Breast Invasive Carcinoma	CCLE
Sample_02_115	NCBI GEO/SRA	Cell line	Mammary Gland	MCF-7	MCF-7	GSE69112	GSM1693017	GSM1693029	Breast cancer	Epithelium	BRCA	Breast Invasive Carcinoma	CCLE
Sample_02_217	NCBI GEO/SRA	Cell line	Mammary Gland	MCF-7_NS	MCF-7	GSE76732	GSM2036927	GSM2036933	Breast cancer	Epithelium	BRCA	Breast Invasive Carcinoma	CCLE
Sample_02_218	NCBI GEO/SRA	Cell line	Mammary Gland	MCF-7_PMA	MCF-7	GSE76732	GSM2036928	GSM2036934	Breast cancer	Epithelium	BRCA	Breast Invasive Carcinoma	CCLE
Sample_02_246	NCBI GEO/SRA	Cell line	Mammary Gland	MCF-7_estradiol	MCF-7	GSE78913	GSM2175784	GSM2175786	breast adenocarcinoma	Epithelium	BRCA	Breast Invasive Carcinoma	CCLE
Sample_02_248	NCBI GEO/SRA	Cell line	Blood	MD901_shCREBBP	MD901	GSE79639	GSM2100286	GSM2100287	diffuse large B-cell lymphoma cell line	B Lymphocyte	DLBC	Lymphoid Neoplasm Diffuse Large B-cell Lymphoma	manual
Sample_02_249	NCBI GEO/SRA	Cell line	Blood	MD901_WD	MD901	GSE79639	GSM2100297	GSM2100298	diffuse large B-cell lymphoma cell line	B Lymphocyte	DLBC	Lymphoid Neoplasm Diffuse Large B-cell Lymphoma	manual
Sample_02_116	NCBI GEO/SRA	Cell line	Mammary Gland	MDA-MB-231_untreat	MDA-MB-231	GSE69112	GSM1693018	GSM1693030	Breast cancer	Epithelium	BRCA	Breast Invasive Carcinoma	CCLE
Sample_02_150	NCBI GEO/SRA	Cell line	Mammary Gland	MDA-MB-231_GATA3	MDA-MB-231	GSE72141	GSM1855993	GSM1855999	Breast cancer	Epithelium	BRCA	Breast Invasive Carcinoma	CCLE
Sample_02_151	NCBI GEO/SRA	Cell line	Mammary Gland	MDA-MB-231_TA1del	MDA-MB-231	GSE72141	GSM1855995	GSM1856001	Breast cancer	Epithelium	BRCA	Breast Invasive Carcinoma	CCLE
Sample_02_219	NCBI GEO/SRA	Cell line	Mammary Gland	MDA-MB-231	MDA-MB-231	GSE76732	GSM2036929	GSM2036935	Breast cancer	Epithelium	BRCA	Breast Invasive Carcinoma	CCLE
Sample_02_398	NCBI GEO/SRA	Cell line	Mammary Gland	MDA-MB-231-MCF-7	MDA-MB-231-MCF-7	GSE69112	GSM1693019	GSM1693031	Breast cancer	Heterofusion	BRCA	Breast Invasive Carcinoma	CCLE
Sample_02_095	NCBI GEO/SRA	Cell line	Mammary Gland	MDA-MB-468	MDA-MB-468	GSE65201	GSM1589470	GSM1589471	basal-like breast cancer	Epithelium	BRCA	Breast Invasive Carcinoma	CCLE
Sample_02_087	NCBI GEO/SRA	Cell line	Pancreas	MiaPaca2	MiaPaca2	GSE64557	GSM1574239	GSM1574272	original Pancreatic Ductal Adenocarcinoma (PDAC)	Epithelium	PAAD	Pancreatic Adenocarcinoma	CCLE
Sample_02_118	NCBI GEO/SRA	Cell line	Haematopoietic and lymphoid tissue	MINO	MINO	GSE69558	GSM1703912	GSM1703913	Mantle Cell Lymphoma	lymphoblast	DLBC	Lymphoid Neoplasm Diffuse Large B-cell Lymphoma	CCLE
Sample_02_188	NCBI GEO/SRA	Cell line	Stomach	MKN1	MKN1	GSE75595	GSM1960227	GSM1960228	Gastric Cancer	Epithelium	STAD	Stomach Adenocarcinoma	CCLE
Sample_02_192	NCBI GEO/SRA	Cell line	Stomach	MKN45	MKN45	GSE75595	GSM2076193	GSM2076194	Gastric Cancer	Other	STAD	Stomach Adenocarcinoma	CCLE
Sample_02_201	NCBI GEO/SRA	Cell line	Stomach	MKN7	MKN7	GSE75898	GSM1969561	GSM1969562	Gastric Cancer	Epithelium	STAD	Stomach Adenocarcinoma	CCLE
Sample_01_048	ENCODE	Cell line	Peripheral blood	MM.1S	MM.1S	GSE96358|GSE96008	ENCSR758OEC	ENCSR264HOB	lambda Myeloma	B lymphoblast	MM	Multiple Myeloma	CCLE
Sample_02_320	NCBI GEO/SRA	Cell line	Peripheral blood	MO1043_ICN1_HA_H3K27Ac_a	MO1043	GSE92701	GSM2435527	GSM2435534	Chronic Lymphocytic Leukemia (CLL) cell line	Leukemia	CLL	Chronic Lymphocytic Leukemia	manual
Sample_02_321	NCBI GEO/SRA	Cell line	Peripheral blood	MO1043_ICN1_HA_H3K27Ac_b	MO1043	GSE92701	GSM2435531	GSM2435534	Chronic Lymphocytic Leukemia (CLL) cell line	Leukemia	CLL	Chronic Lymphocytic Leukemia	manual
Sample_02_255	NCBI GEO/SRA	Cell line	Haematopoietic and lymphoid tissue	MOLM13	MOLM13	GSE80779	GSM2136938	GSM2136942	acute myelocytic leukemia	Other	LAML	Acute Myelocytic Leukemia	CCLE
Sample_02_331	NCBI GEO/SRA	Cell line	Haematopoietic and lymphoid tissue	MOLM14_untreated	MOLM14	GSE65138	GSM1587893	GSM1587891	acute myelocytic leukemia	MLL-AF9-rearranged acute myeloid leukaemia (AML) cells	LAML	Acute Myelocytic Leukemia	manual
Sample_02_332	NCBI GEO/SRA	Cell line	Haematopoietic and lymphoid tissue	MOLM14_DMSO_9	MOLM14	GSE65138	GSM1587909	GSM1587908	acute myelocytic leukemia	MLL-AF9-rearranged acute myeloid leukaemia (AML) cells	LAML	Acute Myelocytic Leukemia	manual
Sample_02_333	NCBI GEO/SRA	Cell line	Haematopoietic and lymphoid tissue	MOLM14_DMSO_10	MOLM14	GSE65138	GSM1587911	GSM1587910	acute myelocytic leukemia	MLL-AF9-rearranged acute myeloid leukaemia (AML) cells	LAML	Acute Myelocytic Leukemia	manual
Sample_02_334	NCBI GEO/SRA	Cell line	Haematopoietic and lymphoid tissue	MOLM14_CA25_11	MOLM14	GSE65138	GSM1587913	GSM1587912	acute myelocytic leukemia	MLL-AF9-rearranged acute myeloid leukaemia (AML) cells	LAML	Acute Myelocytic Leukemia	manual
Sample_02_335	NCBI GEO/SRA	Cell line	Haematopoietic and lymphoid tissue	MOLM14_CA25_12	MOLM14	GSE65138	GSM1587915	GSM1587914	acute myelocytic leukemia	MLL-AF9-rearranged acute myeloid leukaemia (AML) cells	LAML	Acute Myelocytic Leukemia	manual
Sample_02_223	NCBI GEO/SRA	Cell line	Haematopoietic and lymphoid tissue	MOLT4_1	MOLT4	GSE76783	GSM2037790	GSM2311761	T-ALL	T Lymphocyte	ALL	Acute Lymphoblastic Leukemia	CCLE
Sample_02_247	NCBI GEO/SRA	Cell line	Haematopoietic and lymphoid tissue	MOLT4_2	MOLT4	GSE79288	GSM2090931	GSM2090932	T-ALL	T Lymphocyte	ALL	Acute Lymphoblastic Leukemia	CCLE
Sample_02_144	NCBI GEO/SRA	Cell line	Peripheral blood	MV411_DMSO	MV411	GSE71776	GSM1845134	GSM1845146	Mixed lineage leukemia (MLL) fusion protein (FP) leukemia cell line	macrophage	LAML	Acute Myelocytic Leukemia	CCLE
Sample_02_256	NCBI GEO/SRA	Cell line	Peripheral blood	MV411	MV411	GSE80779	GSM2136946	GSM2136948	Mixed lineage leukemia (MLL) fusion protein (FP) leukemia cell line	macrophage	LAML	Acute Myelocytic Leukemia	CCLE
Sample_02_337	NCBI GEO/SRA	Cell line	Haematopoietic and lymphoid tissue	MV411_untreat	MV411	GSE65138	GSM1587925	GSM1587924	Mixed lineage leukemia (MLL) fusion protein (FP) leukemia cell line	macrophage	LAML	Acute Myelocytic Leukemia	CCLE
Sample_02_304	NCBI GEO/SRA	Cell line	Neuroblastoma	N206	N206	GSE90683	GSM2664331	GSM2664332	Neuroblastoma	Other	NBL	Neuroblastoma	manual
Sample_02_318	NCBI GEO/SRA	Cell line	Neuroblastoma	NB69	NB69	GSE90683	GSM2664359	GSM2664360	Neuroblastoma	Other	NBL	Neuroblastoma	manual
Sample_02_319	NCBI GEO/SRA	Cell line	Neuroblastoma	NB-EBc1	NB-EBc1	GSE90683	GSM2664363	GSM2664364	Neuroblastoma	Other	NBL	Neuroblastoma	manual
Sample_02_196	NCBI GEO/SRA	Cell line	Stomach	NCC59	NCC59	GSE75898	GSM1969541	GSM1969539	Gastric Cancer	Epithelium	STAD	Stomach Adenocarcinoma	manual
Sample_02_365	NCBI GEO/SRA	Tissue	Skeletal muscle	NCI0075	NCI0075	GSE83726	GSM2214087	GSM2214088	rhabdomyosarcoma	Other	SARC	Sarcoma	manual
Sample_02_366	NCBI GEO/SRA	Tissue	Skeletal muscle	NCI0082	NCI0082	GSE83726	GSM2214089	GSM2214090	rhabdomyosarcoma	Other	SARC	Sarcoma	manual
Sample_02_258	NCBI GEO/SRA	Other	Lung	NCI-H1299_EGFP-NEO_reporter_cells_DMSO	NCI-H1299 EGFP-NEO reporter cells	GSE81322	GSM2150362	GSM2150369	non_small_cell_carcinoma	Epithelium	LUAD	Lung Adenocarcinoma	CCLE
Sample_02_259	NCBI GEO/SRA	Other	Lung	NCI-H1299_EGFP-NEO_reporter_cells_SAHA	NCI-H1299 EGFP-NEO reporter cells	GSE81322	GSM2150370	GSM2150377	non_small_cell_carcinoma	Epithelium	LUAD	Lung Adenocarcinoma	CCLE
Sample_02_260	NCBI GEO/SRA	Other	Lung	NCI-H1299_EGFP-NEO_reporter_cells_SB939	NCI-H1299 EGFP-NEO reporter cells	GSE81322	GSM2150378	GSM2150385	non_small_cell_carcinoma	Epithelium	LUAD	Lung Adenocarcinoma	CCLE
Sample_02_422	NCBI GEO/SRA	Other	Lung	NCI-H1299_EGFP-NEO_reporter_cells_DACSB	NCI-H1299 EGFP-NEO reporter cells	GSE81322	GSM2150354	GSM2150361	non_small_cell_carcinoma	Epithelium	LUAD	Lung Adenocarcinoma	CCLE
Sample_02_433	NCBI GEO/SRA	Other	Lung	NCI-H1299_EGFP-NEO_reporter_cells_DAC	NCI-H1299 EGFP-NEO reporter cells	GSE81322	GSM2150346	GSM2150353	non_small_cell_carcinoma	Epithelium	LUAD	Lung Adenocarcinoma	CCLE
Sample_02_070	NCBI GEO/SRA	Cell line	Lung	NCI-H69_DMSO	NCI-H69	GSE62412	GSM1526703	GSM1526705	Small Cell Lung Carcinoma	Epithelium	SCLC	Small Cell Lung Carcinoma	CCLE
Sample_02_072	NCBI GEO/SRA	Cell line	Lung	NCI-H82_DMSO	NCI-H82	GSE62412	GSM1526706	GSM1526702	Small Cell Lung Carcinoma	Epithelium	SCLC	Small Cell Lung Carcinoma	CCLE
Sample_02_339	NCBI GEO/SRA	Cell line	Neuroblastoma	NGP	NGP	GSE65664	GSM1680104	GSM1680106	Neuroblastoma	Other	NBL	Neuroblastoma	manual
Sample_02_367	NCBI GEO/SRA	Tissue	Skeletal muscle	NS129	NS129	GSE83726	GSM2214091	GSM2214092	rhabdomyosarcoma	Other	SARC	Sarcoma	manual
Sample_02_368	NCBI GEO/SRA	Tissue	Skeletal muscle	NS134	NS134	GSE83726	GSM2214093	GSM2214094	rhabdomyosarcoma	Other	SARC	Sarcoma	manual
Sample_01_053	ENCODE	Cell line	Haematopoietic and lymphoid tissue	OCI-LY1	OCI-LY1	GSE86726|GSE86720	ENCSR597UDW	ENCSR569IIN	B lymphoblast Carcinoma	B lymphoblast	DLBC	Lymphoid Neoplasm Diffuse Large B-cell Lymphoma	CCLE
Sample_01_054	ENCODE	Cell line	Haematopoietic and lymphoid tissue	OCI-LY3	OCI-LY3	GSE86758|GSE86702	ENCSR857GMX	ENCSR361GKY	B lymphoblast Carcinoma	B lymphoblast	DLBC	Lymphoid Neoplasm Diffuse Large B-cell Lymphoma	CCLE
Sample_01_055	ENCODE	Cell line	Haematopoietic and lymphoid tissue	OCI-LY7	OCI-LY7	GSE86708|GSE86680	ENCSR447ZGY	ENCSR063AUO	B lymphoblast Carcinoma	B lymphoblast	DLBC	Lymphoid Neoplasm Diffuse Large B-cell Lymphoma	CCLE
Sample_02_195	NCBI GEO/SRA	Cell line	Stomach	OCUM1	OCUM1	GSE75898	GSM1969538	GSM1969536	Gastric Cancer	Epithelium	STAD	Stomach Adenocarcinoma	CCLE
Sample_02_224	NCBI GEO/SRA	Cell line	Haematopoietic and lymphoid tissue	P12-ICHIKAWA	P12-ICHIKAWA	GSE76783	GSM2037794	GSM2311762	T-ALL	T Lymphocyte	ALL	Acute Lymphoblastic Leukemia	CCLE
Sample_02_283	NCBI GEO/SRA	Primary cell	Peripheral blood	p7-CLL-patient_CD74	p7-CLL-patient_CD74	GSE88955	GSM2356348	GSM2356349	chronic lymphocytic leukemia (CLL)	B cells	CLL	Chronic Lymphocytic Leukemia	manual
Sample_01_057	ENCODE	Cell line	Pancreas/duct	PANC-1	PANC-1	GSE31755|GSE86663	ENCSR000EXK	ENCSR000EXM	Pancreatic cancer	Epithelium	PAAD	Pancreatic Adenocarcinoma	CCLE
Sample_02_284	NCBI GEO/SRA	Tissue	Pelvis	patient 119	patient 119	GSE89026	GSM2357597	GSM2357604	Ewing sacroma	Other	SARC	Sarcoma	manual
Sample_02_194	NCBI GEO/SRA	Tissue	Kidney	Patient_x750T	Patient_x750T	GSE75597	GSM1960254	GSM1960258	Clear cell renal cell carcinoma tumor	Other	KIRC	Kidney Renal Clear Cell Carcinoma	manual
Sample_01_058	ENCODE	Cell line	Prostate	PC-3	PC-3	GSE96399|GSE96117	ENCSR826UTD	ENCSR328AHC	Prostate Carcinoma	Epithelium	PRAD	Prostate Adenocarcinoma	CCLE
Sample_01_059	ENCODE	Cell line	Lung	PC-9	PC-9	GSE96366|GSE95883	ENCSR769FOC	ENCSR011GWK	Lung Carcinoma	Epithelium	LUAD	Lung Adenocarcinoma	manual
Sample_02_225	NCBI GEO/SRA	Cell line	Haematopoietic and lymphoid tissue	PF-382	PF-382	GSE76783	GSM2037796	GSM2311763	T-ALL	T Lymphocyte	ALL	Acute Lymphoblastic Leukemia	CCLE
Sample_02_119	NCBI GEO/SRA	Cell line	Haematopoietic and lymphoid tissue	PFEIFFER	PFEIFFER	GSE69558	GSM1703923	GSM1703924	diffuse large B cell lymphoma,DLBCL	B Lymphocyte	DLBC	Lymphoid Neoplasm Diffuse Large B-cell Lymphoma	CCLE
Sample_02_041	NCBI GEO/SRA	Cell line	Burkitt's lymphoma of the left maxilla	Raji_B	Raji	GSE52914	GSM1356063	GSM1278003	Burkitt's lymphoma	B Lymphocyte	DLBC	Lymphoid Neoplasm Diffuse Large B-cell Lymphoma	CCLE
Sample_02_212	NCBI GEO/SRA	Cell line	Burkitt's lymphoma of the left maxilla	Raji_DMSO	Raji	GSE76191	GSM1976293	GSM1976298	Burkitt's lymphoma	B Lymphocyte	DLBC	Lymphoid Neoplasm Diffuse Large B-cell Lymphoma	CCLE
Sample_02_213	NCBI GEO/SRA	Cell line	Burkitt's lymphoma of the left maxilla	Raji_JQ1	Raji	GSE76191	GSM1976303	GSM1976309	Burkitt's lymphoma	B Lymphocyte	DLBC	Lymphoid Neoplasm Diffuse Large B-cell Lymphoma	CCLE
Sample_02_279	NCBI GEO/SRA	Tissue	Retina	RB	RB	GSE86981	GSM2316313	GSM2316368	retinoblastoma xenograft	Other	NA	NA	NA
Sample_02_369	NCBI GEO/SRA	Cell line	Skeletal muscle	RD	RD	GSE83726	GSM2214095	GSM2214096	rhabdomyosarcoma	Other	SARC	Sarcoma	CCLE
Sample_02_379	NCBI GEO/SRA	Cell line	Skeletal muscle	RD-Fusion-Negative-Rhabdomyosarcoma	RD Fusion Negative Rhabdomyosarcoma cell line	GSE84628	GSM2243113	GSM2243114	rhabdomyosarcoma	Other	SARC	Sarcoma	CCLE
Sample_02_120	NCBI GEO/SRA	Cell line	Haematopoietic and lymphoid tissue	REC-1	REC-1	GSE69558	GSM1703925	GSM1703926	Mantle cell lymphoma	B Lymphocyte	DLBC	Lymphoid Neoplasm Diffuse Large B-cell Lymphoma	CCLE
Sample_02_362	NCBI GEO/SRA	Cell line	Haematopoietic and lymphoid tissue	REH	REH	GSE79870	GSM2107710	GSM2107711	B-ALL	Lymphocyte	ALL	Acute Lymphoblastic Leukemia	CCLE
Sample_02_200	NCBI GEO/SRA	Cell line	Stomach	RERF-GC-1B	RERF-GC-1B	GSE75898	GSM1969558	GSM1969559	Gastric Cancer	Epithelium	STAD	Stomach Adenocarcinoma	CCLE
Sample_02_380	NCBI GEO/SRA	Cell line	Skeletal muscle	RH18	RH18 Fusion Negative Rhabdomyosarcoma cell line	GSE84628	GSM2243115	GSM2243117	rhabdomyosarcoma	Other	SARC	Sarcoma	CCLE
Sample_02_370	NCBI GEO/SRA	Cell line	Skeletal muscle	RH4	RH4	GSE83726	GSM2214104	GSM2214110	rhabdomyosarcoma	Other	SARC	Sarcoma	manual
Sample_02_371	NCBI GEO/SRA	Cell line	Skeletal muscle	RH5	RH5	GSE83726	GSM2214121	GSM2214122	rhabdomyosarcoma	Other	SARC	Sarcoma	manual
Sample_02_323	NCBI GEO/SRA	Cell line	Colon	RKO	RKO	GSE96069	GSM2532775	GSM2532776	colon cancer cells	Epithelium	COAD/READ	Colorectal Carcinoma	CCLE
Sample_02_372	NCBI GEO/SRA	Tissue	Skeletal muscle	RMS008	RMS008	GSE83726	GSM2214123	GSM2214124	rhabdomyosarcoma	Other	SARC	Sarcoma	manual
Sample_02_373	NCBI GEO/SRA	Tissue	Skeletal muscle	RMS206	RMS206	GSE83726	GSM2214125	GSM2214126	rhabdomyosarcoma	Other	SARC	Sarcoma	manual
Sample_02_374	NCBI GEO/SRA	Tissue	Skeletal muscle	RMS209	RMS209	GSE83726	GSM2214127	GSM2214128	rhabdomyosarcoma	Other	SARC	Sarcoma	manual
Sample_02_375	NCBI GEO/SRA	Tissue	Skeletal muscle	RMS216	RMS216	GSE83726	GSM2214129	GSM2214130	rhabdomyosarcoma	Other	SARC	Sarcoma	manual
Sample_02_376	NCBI GEO/SRA	Tissue	Skeletal muscle	RMS237	RMS237	GSE83726	GSM2214131	GSM2214132	rhabdomyosarcoma	Other	SARC	Sarcoma	manual
Sample_02_377	NCBI GEO/SRA	Tissue	Skeletal muscle	RMS238	RMS238	GSE83726	GSM2214133	GSM2214134	rhabdomyosarcoma	Other	SARC	Sarcoma	manual
Sample_02_138	NCBI GEO/SRA	Tissue	Brain	RT172	RT172	GSE71502	GSM1835835	GSM1835862	primary brain rhabdoid tumor	Other	SARC	Sarcoma	manual
Sample_02_139	NCBI GEO/SRA	Tissue	Liver	RT236	RT236	GSE71502	GSM1835841	GSM1835864	primary liver rhabdoid tumor	Other	SARC	Sarcoma	manual
Sample_02_140	NCBI GEO/SRA	Tissue	Kidney	RT242	RT242	GSE71502	GSM1835844	GSM1835865	primary kidney rhabdoid tumor	Other	SARC	Sarcoma	manual
Sample_02_378	NCBI GEO/SRA	Cell line	Skeletal muscle	SCMC	SCMC	GSE83726	GSM2214135	GSM2214136	rhabdomyosarcoma	Other	SARC	Sarcoma	manual
Sample_02_360	NCBI GEO/SRA	Cell line	Haematopoietic and lymphoid tissue	SEM	SEM	GSE74812	GSM1934089	GSM1934094	B ALL	Paediatric pro B-cell line derived from ALL with t(4;11)(q21;q23) translocation	ALL	Acute Lymphoblastic Leukemia	CCLE
Sample_02_336	NCBI GEO/SRA	Cell line	Haematopoietic and lymphoid tissue	SET2	SET2	GSE65138	GSM1587921	GSM1587920	essential thrombocythemia	Other	NA	Essential Thrombocythemia	CCLE
Sample_02_069	NCBI GEO/SRA	Cell line	Brain	SF268	SF268	GSE61852	GSM1515744	GSM1515740	Glioblastoma	Astrocyte	GBM	Glioblastoma Multiforme	CCLE
Sample_02_305	NCBI GEO/SRA	Cell line	Neuroblastoma	SH-EP	SH-EP	GSE90683	GSM2664333	GSM2664334	Neuroblastoma	Other	NBL	Neuroblastoma	manual
Sample_02_076	NCBI GEO/SRA	Cell line	Autonomic ganglia	SH-SY5Y_DMSO_3h	SH-SY5Y	GSE62725	GSM1532408	GSM1532410	Neuroblastoma	Epithelium	NBL	Neuroblastoma	CCLE
Sample_02_251	NCBI GEO/SRA	Cell line	Autonomic ganglia	SH-SY5Y-MYCN-OFF	SH-SY5Y	GSE80197	GSM2120706	GSM2120708	Neuroblastoma	Epithelium	NBL	Neuroblastoma	CCLE
Sample_02_306	NCBI GEO/SRA	Cell line	Autonomic ganglia	SH-SY5Y	SH-SY5Y	GSE90683	GSM2664335	GSM2664336	Neuroblastoma	Epithelium	NBL	Neuroblastoma	CCLE
Sample_02_341	NCBI GEO/SRA	Cell line	Autonomic ganglia	SH-SY5Y_untreat	SH-SY5Y	GSE65664	GSM1602665	GSM1602669	Neuroblastoma	Epithelium	NBL	Neuroblastoma	CCLE
Sample_02_308	NCBI GEO/SRA	Cell line	Neuroblastoma	SJNB1	SJNB1	GSE90683	GSM2664339	GSM2664340	Neuroblastoma	Other	NBL	Neuroblastoma	manual
Sample_02_307	NCBI GEO/SRA	Cell line	Neuroblastoma	SJNB12	SJNB12	GSE90683	GSM2664337	GSM2664338	Neuroblastoma	Other	NBL	Neuroblastoma	manual
Sample_02_309	NCBI GEO/SRA	Cell line	Neuroblastoma	SJNB6	SJNB6	GSE90683	GSM2664341	GSM2664342	Neuroblastoma	Other	NBL	Neuroblastoma	manual
Sample_02_310	NCBI GEO/SRA	Cell line	Neuroblastoma	SJNB8	SJNB8	GSE90683	GSM2664343	GSM2664344	Neuroblastoma	Other	NBL	Neuroblastoma	manual
Sample_02_183	NCBI GEO/SRA	Cell line	Skin	SKMEL2	SKMEL2	GSE75352	GSM1953840	GSM1953846	melanoma	Other	SKCM	Skin Cutaneous Melanoma	manual
Sample_02_184	NCBI GEO/SRA	Cell line	Skin	SKMEL30	SKMEL30	GSE75352	GSM1953841	GSM1953847	melanoma	Other	SKCM	Skin Cutaneous Melanoma	manual
Sample_02_311	NCBI GEO/SRA	Cell line	Neuroblastoma	SK-N-AS	SK-N-AS	GSE90683	GSM2664345	GSM2664346	Neuroblastoma	Other	NBL	Neuroblastoma	CCLE
Sample_02_312	NCBI GEO/SRA	Cell line	Neuroblastoma	SK-N-BE_2-C	SK-N-BE(2)-C	GSE90683	GSM2664347	GSM2664348	Neuroblastoma	Other	NBL	Neuroblastoma	CCLE
Sample_02_313	NCBI GEO/SRA	Cell line	Neuroblastoma	SK-N-DZ	SK-N-DZ	GSE90683	GSM2664349	GSM2664350	Neuroblastoma	Other	NBL	Neuroblastoma	CCLE
Sample_02_314	NCBI GEO/SRA	Cell line	Neuroblastoma	SK-N-FI	SK-N-FI	GSE90683	GSM2664351	GSM2664352	Neuroblastoma	Other	NBL	Neuroblastoma	CCLE
Sample_01_064	ENCODE	Cell line	Brain: derived from metastatic site: supra-orbital area	SK-N-MC	SK-N-MC	GSE96405|GSE96457	ENCSR835MMN	ENCSR899XXQ	neuroepithelioma	Epithelium	SARC	Sarcoma	CCLE
Sample_02_189	NCBI GEO/SRA	Cell line	Stomach	SNU016	SNU016	GSE75595	GSM1960231	GSM1960232	Gastric Cancer	Epithelium	STAD	Stomach Adenocarcinoma	manual
Sample_02_198	NCBI GEO/SRA	Cell line	Stomach	SNU16	SNU16	GSE75898	GSM1969547	GSM1969545	Gastric Cancer	Epithelium	STAD	Stomach Adenocarcinoma	CCLE
Sample_02_197	NCBI GEO/SRA	Cell line	Stomach	SNU1750	SNU1750	GSE75898	GSM1969544	GSM1969542	Gastric Cancer	Epithelium	STAD	Stomach Adenocarcinoma	manual
Sample_02_190	NCBI GEO/SRA	Cell line	Stomach	SNU638	SNU638	GSE75595	GSM1960233	GSM1960234	Gastric Cancer	Epithelium	STAD	Stomach Adenocarcinoma	manual
Sample_02_191	NCBI GEO/SRA	Cell line	Stomach	SNU719	SNU719	GSE75595	GSM1960235	GSM1960236	Gastric Cancer	Epithelium	STAD	Stomach Adenocarcinoma	CCLE
Sample_02_121	NCBI GEO/SRA	Cell line	Haematopoietic and lymphoid tissue	SUDHL-4	SUDHL-4	GSE69558	GSM1703927	GSM1703928	B lymphoblastic leukemia/lymphoma	B Lymphocyte	DLBC	Lymphoid Neoplasm Diffuse Large B-cell Lymphoma	CCLE
Sample_01_067	ENCODE	Cell line	Peritoneal effusion: derived from metastatic site: peritoneal cavity	SUDHL6	SUDHL6	GSE96110|GSE86683	ENCSR307DQT	ENCSR179YLS	large cell lymphoma; diffuse mixed histiocytic and lymphocytic lymphoma; follicular B cell lymphoma	B lymphocyte	DLBC	Lymphoid Neoplasm Diffuse Large B-cell Lymphoma	CCLE
Sample_02_280	NCBI GEO/SRA	Cell line	Mammary Gland	SUM159_DMSO_24h	SUM159	GSE87418	GSM2330561	GSM2330573	breast carcinoma	Epithelium	BRCA	Breast Invasive Carcinoma	manual
Sample_02_399	NCBI GEO/SRA	Cell line	Mammary Gland	SUM159PT-BT-474	SUM159PT-BT-474	GSE69112	GSM1693020	GSM1693032	Breast cancer	Heterofusion	BRCA	Breast Invasive Carcinoma	manual
Sample_02_400	NCBI GEO/SRA	Cell line	Mammary Gland	SUM159PT-MCF-7	SUM159PT-MCF-7	GSE69112	GSM1693022	GSM1693033	Breast cancer	Heterofusion	BRCA	Breast Invasive Carcinoma	manual
Sample_02_401	NCBI GEO/SRA	Cell line	Mammary Gland	SUM159PT-T47D	SUM159PT-T47D	GSE69112	GSM1693023	GSM1693034	Breast cancer	Heterofusion	BRCA	Breast Invasive Carcinoma	manual
Sample_02_402	NCBI GEO/SRA	Cell line	Mammary Gland	SUM159PT-ZR-75-1	SUM159PT-ZR-75-1	GSE69112	GSM1693024	GSM1693035	Breast cancer	Heterofusion	BRCA	Breast Invasive Carcinoma	manual
Sample_02_324	NCBI GEO/SRA	Cell line	Colon	SW48	SW48	GSE96069	GSM2532777	GSM2532778	colon cancer cells	Epithelium	COAD	Colon Adenocarcinoma	CCLE
Sample_02_356	NCBI GEO/SRA	Cell line	Colon	Sw480	Sw480	GSE73319	GSM1890746	GSM1890747	Colorectal Cancer	Epithelium	COAD/READ	Colorectal Carcinoma	CCLE
Sample_02_424	NCBI GEO/SRA	Cell line	Colon	SW620	SW620	GSE96069	GSM2532779	GSM2532780	colon cancer	Epithelium	COAD/READ	Colorectal Carcinoma	CCLE
Sample_02_179	NCBI GEO/SRA	Cell line	Urinary bladder	T24	T24	GSE75286	GSM1948906	GSM1948905	bladder cancer cell line	Epithelium	BLCA	Bladder Urothelial Carcinoma	CCLE
Sample_02_079	NCBI GEO/SRA	Cell line	Mammary Gland	T-47D_1	T-47D	GSE63109	GSM1541449	GSM1541454	breast adenocarcinoma	Epithelium	BRCA	Breast Invasive Carcinoma	CCLE
Sample_02_394	NCBI GEO/SRA	Cell line	Mammary Gland	T-47D_2	T-47D	GSE65201	GSM1589474	GSM1589473	Breast cancer	Epithelium	BRCA	Breast Invasive Carcinoma	CCLE
Sample_02_403	NCBI GEO/SRA	Cell line	Mammary Gland	T-47D_untreat	T-47D	GSE69112	GSM1693025	GSM1693036	Breast cancer	Epithelium	BRCA	Breast Invasive Carcinoma	CCLE
Sample_02_133	NCBI GEO/SRA	Cell line	Thymus	TC-797_JQ1_4h	TC-797	GSE70870	GSM1820958	GSM1820956	NUT midline carcinoma (NMC)	Other	NA	NA	NA
Sample_02_227	NCBI GEO/SRA	Cell line	Oesophagus	TE7	TE7	GSE76859	GSM2039110	GSM2039111	esophageal squamous cell carcinoma (ESCC)	Other	ESCA	Esophageal Carcinoma	manual
Sample_02_122	NCBI GEO/SRA	Cell line	Haematopoietic and lymphoid tissue	TOLEDO	TOLEDO	GSE69558	GSM1703931	GSM1703932	diffuse large cell lymphoma	B Lymphocyte	DLBC	Lymphoid Neoplasm Diffuse Large B-cell Lymphoma	CCLE
Sample_02_315	NCBI GEO/SRA	Cell line	Neuroblastoma	TR14	TR14	GSE90683	GSM2664353	GSM2664354	Neuroblastoma	Other	NBL	Neuroblastoma	manual
Sample_02_411	NCBI GEO/SRA	Cell line	Liver	TTC549_untreated	TTC549	GSE71504	GSM1835895	GSM1835907	liver rhabdoid tumor derived cell line	Other	SARC	Sarcoma	manual
Sample_02_412	NCBI GEO/SRA	Cell line	Liver	TTC549_Doxycycline	TTC549	GSE71504	GSM1835900	GSM1835908	liver rhabdoid tumor derived cell line	Other	SARC	Sarcoma	manual
Sample_02_250	NCBI GEO/SRA	Tissue	Brain	tumormodel3691	tumor model: 3691	GSE79734	GSM2101766	GSM2101769	Glioblastomas	Glioblastoma initiating cells	GBM	Glioblastoma Multiforme	manual
Sample_02_257	NCBI GEO/SRA	Tissue	Endometrioid	endometrioid_adenocarcinoma_TumorA	Tumor_A	GSE81213	GSM2144749	GSM2144768	Tamoxifen-associated endometrial tumor	Other	UCEC	Uterine Corpus Endometrial Carcinoma	manual
Sample_02_281	NCBI GEO/SRA	Cell line	Bone	U2OS	U2OS	GSE87831	GSM2341636	GSM2341640	Osteosarcoma	Epithelium	SARC	Sarcoma	CCLE
Sample_02_152	NCBI GEO/SRA	Cell line	Brain	U87_EGFRvIII_shFOXG1_FBS	U87	GSE72468	GSM1866074	GSM1866075	Gliobmastoma	Astrocyte	GBM	Glioblastoma Multiforme	manual
Sample_02_154	NCBI GEO/SRA	Cell line	Brain	U87_EGFRvIII_shSCR_FBS	U87	GSE72468	GSM1866078	GSM1866079	Gliobmastoma	Astrocyte	GBM	Glioblastoma Multiforme	manual
Sample_02_155	NCBI GEO/SRA	Cell line	Brain	U87_EGFRvIII_shSOX9_FBS	U87	GSE72468	GSM1866080	GSM1866081	Gliobmastoma	Astrocyte	GBM	Glioblastoma Multiforme	manual
Sample_02_157	NCBI GEO/SRA	Cell line	Brain	U87_EGFRvIII_FBS	U87	GSE72468	GSM1866084	GSM1866087	Gliobmastoma	Astrocyte	GBM	Glioblastoma Multiforme	manual
Sample_02_158	NCBI GEO/SRA	Cell line	Brain	U87_EGFRvIII_erlotinib	U87	GSE72468	GSM1866088	GSM1866089	Gliobmastoma	Astrocyte	GBM	Glioblastoma Multiforme	manual
Sample_02_160	NCBI GEO/SRA	Cell line	Brain	U87_FBS	U87	GSE72468	GSM1866094	GSM1866097	Gliobmastoma	Astrocyte	GBM	Glioblastoma Multiforme	manual
Sample_02_161	NCBI GEO/SRA	Cell line	Brain	U87	U87	GSE72468	GSM1866098	GSM1866101	Gliobmastoma	Astrocyte	GBM	Glioblastoma Multiforme	manual
Sample_02_185	NCBI GEO/SRA	Cell line	Skin	UACC257	UACC257	GSE75352	GSM1953842	GSM1953848	melanoma	Other	SKCM	Skin Cutaneous Melanoma	manual
Sample_02_236	NCBI GEO/SRA	Cell line	Colon	V206	V206	GSE77737	GSM2058034	GSM2058107	colorectal cancer	Other	COAD/READ	Colorectal Carcinoma	manual
Sample_02_237	NCBI GEO/SRA	Cell line	Colon	V389	V389	GSE77737	GSM2058035	GSM2058108	colorectal cancer	Other	COAD/READ	Colorectal Carcinoma	manual
Sample_02_021	NCBI GEO/SRA	Cell line	Colon	V429	V429	GSE36204	GSM883681	GSM883667	colon Cancer	Epithelium	COAD/READ	Colorectal Carcinoma	manual
Sample_02_240	NCBI GEO/SRA	Cell line	Colon	V429_2	V429	GSE77737	GSM2058038	GSM2058111	colorectal cancer	Other	COAD/READ	Colorectal Carcinoma	manual
Sample_02_241	NCBI GEO/SRA	Cell line	Colon	V456	V456	GSE77737	GSM2058040	GSM2058112	colorectal cancer	Other	COAD/READ	Colorectal Carcinoma	manual
Sample_02_242	NCBI GEO/SRA	Cell line	Colon	V481	V481	GSE77737	GSM2058042	GSM2058113	colorectal cancer	Other	COAD/READ	Colorectal Carcinoma	manual
Sample_01_068	ENCODE	Cell line	Prostate: derived from metastatic site: vertebral metastasis	VCaP	VCaP	GSE105760|GSE105846	ENCSR597ULV	ENCSR716BTZ	prostate adenocarcinoma	Epithelium	PRAD	Prostate Adenocarcinoma	CCLE
Sample_02_203	NCBI GEO/SRA	Cell line	Stomach	YCC21	YCC21	GSE75898	GSM1969569	GSM1969570	Gastric Cancer	Epithelium	STAD	Stomach Adenocarcinoma	manual
Sample_02_415	NCBI GEO/SRA	Cell line	Stomach	YCC22	YCC22	GSE75898	GSM1969634	GSM1969635	Gastric Cancer	Epithelium	STAD	Stomach Adenocarcinoma	manual
Sample_02_208	NCBI GEO/SRA	Cell line	Stomach	YCC3	YCC3	GSE75898	GSM1969631	GSM1969632	Gastric Cancer	Epithelium	STAD	Stomach Adenocarcinoma	manual
Sample_02_202	NCBI GEO/SRA	Cell line	Stomach	YCC7	YCC7	GSE75898	GSM1969565	GSM1969566	Gastric Cancer	Epithelium	STAD	Stomach Adenocarcinoma	manual
Sample_02_425	NCBI GEO/SRA	Cell line	Malignant pleural fluid posthumously	ZNF532-NUT_24335	ZNF532-NUT 24335	GSE96775	GSM2543130	GSM2543126	NUT midline carcinoma(NMC)	Other	NA	NA	NA
Sample_02_096	NCBI GEO/SRA	Cell line	Mammary Gland	ZR-75-1_1	ZR-75-1	GSE65201	GSM1589472	GSM1589477	luminal-like breast cancer	Epithelium	BRCA	Breast Invasive Carcinoma	CCLE
Sample_02_404	NCBI GEO/SRA	Cell line	Mammary Gland	ZR-75-1_2	ZR-75-1	GSE69112	GSM1693026	GSM1693037	Breast cancer	Epithelium	BRCA	Breast Invasive Carcinoma	CCLE
Sample_02_405	NCBI GEO/SRA	Cell line	Mammary Gland	ZR-75-30_KO	ZR-75-30	GSE71323	GSM1832647	GSM1832651	Breast cancer	Epithelium	BRCA	Breast Invasive Carcinoma	CCLE
Sample_02_406	NCBI GEO/SRA	Cell line	Mammary Gland	ZR-75-30_parental	ZR-75-30	GSE71323	GSM1832646	GSM1832650	Breast cancer	Epithelium	BRCA	Breast Invasive Carcinoma	CCLE
