# Supplementary material for: CanMethdb: a database for genome-wide DNA methylation annotation in cancers
Source: Bioinformatics. 2022 Dec 7;39(1):btac783. doi: 10.1093/bioinformatics/btac783 (PMC9825769; doi:10.1093/bioinformatics/btac783)
Supplement: btac783_Supplementary_Data [file btac783_supplementary_data.zip › Table S3.xlsx]

## Sheet: all 234 samples
Table S3. 3D chromatin interaction data source
Source.ID	Sample.type	Sample.name	Tissue.type	Platform	Cancer.Other	Cancer.type	TCGA.code	TCGA.name	Annotation
3D_4DGenome_001	Cell Line	293Trex	Kidney	3C	Other	NA	NA	NA	NA
3D_4DGenome_002	Cell Line	A549	Lung	3C	Cancer	Lung Adenocarcinoma	LUAD	Lung Adenocarcinoma	CCLE
3D_4DGenome_002	Cell Line	A549	Lung	IM-PET	Cancer	Lung Adenocarcinoma	LUAD	Lung Adenocarcinoma	CCLE
3D_4DGenome_003	Other	BPES	Other	3C	Other	NA	NA	NA	NA
3D_4DGenome_004	Tissue	Brain	Brain	IM-PET	Other	NA	NA	NA	NA
3D_4DGenome_005	Tissue	breast-epithelium	Breast	3C	Other	NA	NA	NA	NA
3D_4DGenome_006	Cell Line	Caco-2	Colon/Rectum	3C	Cancer	Colorectal Carcinoma	COAD/READ	Colorectal Carcinoma	manual
3D_4DGenome_007	Primary Cell	CD34	Blood	IM-PET	Other	NA	NA	NA	NA
3D_4DGenome_007	Primary Cell	CD34	Blood	3C	Other	NA	NA	NA	NA
3D_4DGenome_008	Primary Cell	CD4 Memory	Blood	IM-PET	Other	NA	NA	NA	NA
3D_4DGenome_009	Primary Cell	CD4 Naive	Blood	IM-PET	Other	NA	NA	NA	NA
3D_4DGenome_010	Primary Cell	CD4 T cells	Blood	3C	Other	NA	NA	NA	NA
3D_4DGenome_010	Primary Cell	CD4 T cells	Blood	IM-PET	Other	NA	NA	NA	NA
3D_4DGenome_011	Primary Cell	CD8 Naive	Blood	IM-PET	Other	NA	NA	NA	NA
3D_4DGenome_012	Primary Cell	Chondrocyte	soft_tissue	3C	Other	NA	NA	NA	NA
3D_4DGenome_013	Primary Cell	Erythroid progenitor	Blood	3C	Other	NA	NA	NA	NA
3D_4DGenome_014	Primary Cell	Foreskin fibroblast	Foreskin	IM-PET	Other	NA	NA	NA	NA
3D_4DGenome_015	Primary Cell	foreskin-keratinocyte	Foreskin	IM-PET	Other	NA	NA	NA	NA
3D_4DGenome_016	Primary Cell	Foreskin melanocyte	Foreskin	IM-PET	Other	NA	NA	NA	NA
3D_4DGenome_017	Cell Line	GM12878	Blood	IM-PET	Other	NA	NA	NA	NA
3D_4DGenome_017	Cell Line	GM12878	Blood	3C	Other	NA	NA	NA	NA
3D_4DGenome_017	Cell Line	GM12878	Blood	5C	Other	NA	NA	NA	NA
3D_4DGenome_018	Cell Line	H1	Embryo	IM-PET	Other	NA	NA	NA	NA
3D_4DGenome_019	Cell Line	H1	Embryo	IM-PET	Other	NA	NA	NA	NA
3D_4DGenome_020	Cell Line	H1	Embryo	IM-PET	Other	NA	NA	NA	NA
3D_4DGenome_021	Cell Line	H1	Embryo	IM-PET	Other	NA	NA	NA	NA
3D_4DGenome_022	Cell Line	H1	Embryo	5C	Other	NA	NA	NA	NA
3D_4DGenome_022	Cell Line	H1	Embryo	IM-PET	Other	NA	NA	NA	NA
3D_4DGenome_023	Cell Line	HCC1954	Breast	IM-PET	Cancer	Breast Invasive Carcinoma	BRCA	Breast Invasive Carcinoma	CCLE
3D_4DGenome_024	Cell Line	HCT116	Colon/Rectum	IM-PET	Cancer	Colorectal Carcinoma	COAD/READ	Colorectal Carcinoma	CCLE
3D_4DGenome_025	Cell Line	HeLa-S3	Cervix	5C	Cancer	Cervical Adenocarcinoma	CESC	Cervical Adenocarcinoma	manual
3D_4DGenome_025	Cell Line	HeLa-S3	Cervix	IM-PET	Cancer	Cervical Adenocarcinoma	CESC	Cervical Adenocarcinoma	manual
3D_4DGenome_026	Primary Cell	HEP	Uterus	IM-PET	Other	NA	NA	NA	NA
3D_4DGenome_027	Cell Line	HK-2	Kidney	3C	Cancer	Kidney Renal Clear Cell Carcinoma	KIRC	Kidney Renal Clear Cell Carcinoma	CCLE
3D_4DGenome_028	Cell Line	HMEC	Breast	IM-PET	Other	NA	NA	NA	NA
3D_4DGenome_029	Cell Line	HSMM	Other	IM-PET	Other	NA	NA	NA	NA
3D_4DGenome_030	Cell Line	HUVEC	Umbilical_vein	IM-PET	Other	NA	NA	NA	NA
3D_4DGenome_030	Cell Line	HUVEC	Umbilical_vein	3C	Other	NA	NA	NA	NA
3D_4DGenome_031	Cell Line	IMR-90	Lung	Hi-C	Other	NA	NA	NA	NA
3D_4DGenome_031	Cell Line	IMR-90	Lung	IM-PET	Other	NA	NA	NA	NA
3D_4DGenome_032	Stem Cell	iPS-DF-19.11	Embryo	IM-PET	Other	NA	NA	NA	NA
3D_4DGenome_033	Stem Cell	iPS-DF-6.9	Embryo	IM-PET	Other	NA	NA	NA	NA
3D_4DGenome_034	Tissue	Pancreatic_islets	Pancreatic	4C	Other	NA	NA	NA	NA
3D_4DGenome_035	Cell Line	Jurkat	Bone Marrow	3C	Cancer	Acute Lymphoblastic Leukemia	ALL	Acute Lymphoblastic Leukemia	CCLE
3D_4DGenome_036	Cell Line	K562	Bone Marrow	IM-PET	Cancer	Chronic Myeloid Leukaemia	LCML	Chronic Myeloid Leukaemia	CCLE
3D_4DGenome_036	Cell Line	K562	Bone Marrow	3C	Cancer	Chronic Myeloid Leukaemia	LCML	Chronic Myeloid Leukaemia	CCLE
3D_4DGenome_036	Cell Line	K562	Bone Marrow	5C	Cancer	Chronic Myeloid Leukaemia	LCML	Chronic Myeloid Leukaemia	CCLE
3D_4DGenome_036	Cell Line	K562	Bone Marrow	ChIA-PET	Cancer	Chronic Myeloid Leukaemia	LCML	Chronic Myeloid Leukaemia	CCLE
3D_4DGenome_037	Primary Cell	Lymphoblastoid	lymphoid_tissue	3C	Other	NA	NA	NA	NA
3D_4DGenome_038	Primary Cell	Lymphoma	lymphoid_tissue	3C	Other	NA	NA	NA	NA
3D_4DGenome_039	Cell Line	MCF-7	Breast	3C	Cancer	Breast Invasive Carcinoma	BRCA	Breast Invasive Carcinoma	CCLE
3D_4DGenome_039	Cell Line	MCF-7	Breast	ChIA-PET	Cancer	Breast Invasive Carcinoma	BRCA	Breast Invasive Carcinoma	CCLE
3D_4DGenome_039	Cell Line	MCF-7	Breast	IM-PET	Cancer	Breast Invasive Carcinoma	BRCA	Breast Invasive Carcinoma	CCLE
3D_4DGenome_040	Primary Cell	myoblast	Muscle	3C	Other	NA	NA	NA	NA
3D_4DGenome_042	Cell Line	NHEK	Skin	3C	Other	NA	NA	NA	NA
3D_4DGenome_042	Cell Line	NHEK	Skin	IM-PET	Other	NA	NA	NA	NA
3D_4DGenome_043	Cell Line	NHLF	Skin	IM-PET	Other	NA	NA	NA	NA
3D_4DGenome_044	Cell Line	NT2	Other	3C	Other	NA	NA	NA	NA
3D_4DGenome_045	Cell Line	PANC-1	Pancreas	IM-PET	Cancer	Pancreas Carcinoma	PAAD	Pancreatic Adenocarcinoma	CCLE
3D_4DGenome_046	Primary Cell	PEL cell	Other	3C	Other	NA	NA	NA	NA
3D_4DGenome_047	Primary Cell	skin fibroblast	Foreskin	3C	Other	NA	NA	NA	NA
3D_4DGenome_048	Cell Line	SW13	Adrenal Gland	3C	Cancer	Primary Small Cell Carcinoma	NA	NA	manual
3D_4DGenome_049	Primary Cell	T-cell	Blood	3C	Other	NA	NA	NA	NA
3D_4DGenome_050	Tissue	testis	Testis	3C	Other	NA	NA	NA	NA
3D_4DGenome_051	Cell Line	THP-1	Blood	3C	Cancer	Acute Myeloid Leukemia	LAML	Acute Myeloid Leukemia	CCLE
3D_4DGenome_052	Cell Line	U2OS	Bone	3C	Cancer	Osteosarcoma	SARC	Sarcoma	CCLE
3D_4DGenome_053	Cell Line	U937	Blood	3C	Cancer	Diffuse Large B-cell Lymphoma	DLBC	Lymphoid Neoplasm Diffuse Large B-cell Lymphoma	CCLE
3D_Genome_Browser_001	Cell Line	hESC	Embryo	peakachu	Other	NA	NA	NA	NA
3D_Genome_Browser_002	Cell Line	HMEC	Breast	peakachu	Other	NA	NA	NA	NA
3D_Genome_Browser_003	Cell Line	A549	Lung	peakachu	Cancer	Lung Adenocarcinoma	LUAD	Lung Adenocarcinoma	CCLE
3D_Genome_Browser_004	Primary Cell	astrocyte	Brain	peakachu	Other	NA	NA	NA	NA
3D_Genome_Browser_005	Primary Cell	caki-2	kidney	peakachu	Other	NA	NA	NA	NA
3D_Genome_Browser_006	Cell Line	G401	Muscle	peakachu	Cancer	Sarcoma Rhabdoid	SARC	Sarcoma	CCLE
3D_Genome_Browser_007	Cell Line	HepG2	Liver	peakachu	Cancer	Liver Hepatocellular Carcinoma	LIHC	Liver Hepatocellular Carcinoma	CCLE
3D_Genome_Browser_008	Cell Line	LNCaP	Prostate	peakachu	Cancer	Prostate Adenocarcinoma	PRAD	Prostate Adenocarcinoma	CCLE
3D_Genome_Browser_009	Cell Line	NCI-H460	Lung	peakachu	Cancer	Large Cell Lung Cancer	NA	NA	manual
3D_Genome_Browser_010	Cell Line	PANC-1	Pancreas	peakachu	Cancer	Pancreas Carcinoma	PAAD	Pancreatic Adenocarcinoma	CCLE
3D_Genome_Browser_011	Cell Line	RPMI-7951	Skin	peakachu	Cancer	Skin Cutaneous Melanoma	SKCM	Skin Cutaneous Melanoma	manual
3D_Genome_Browser_012	Cell Line	SKMEL5	Skin	peakachu	Cancer	Skin Cutaneous Melanoma	SKCM	Skin Cutaneous Melanoma	manual
3D_Genome_Browser_013	Cell Line	HCT116	Colon/Rectum	peakachu	Cancer	Colorectal Carcinoma	COAD/READ	Colorectal Carcinoma	CCLE
3D_Genome_Browser_014	Cell Line	HCT116	Colon/Rectum	peakachu	Cancer	Colorectal Carcinoma	COAD/READ	Colorectal Carcinoma	CCLE
3D_Genome_Browser_015	Cell Line	IMR-90	Lung	peakachu	Other	NA	NA	NA	NA
3D_Genome_Browser_016	Primary Cell	aorta	Artery	peakachu	Other	NA	NA	NA	NA
3D_Genome_Browser_017	Tissue	Liver	Liver	peakachu	Other	NA	NA	NA	NA
3D_Genome_Browser_018	Primary Cell	thymus	Thymus	peakachu	Other	NA	NA	NA	NA
3D_Genome_Browser_019	Tissue	Brain	Brain	peakachu	Other	NA	NA	NA	NA
3D_Genome_Browser_020	Cell Line	GM12878	Blood	peakachu	Other	NA	NA	NA	NA
3D_Genome_Browser_021	Cell Line	HMEC	Breast	peakachu	Other	NA	NA	NA	NA
3D_Genome_Browser_022	Cell Line	HUVEC	Umbilical_vein	peakachu	Other	NA	NA	NA	NA
3D_Genome_Browser_023	Cell Line	K562	Bone Marrow	peakachu	Cancer	Chronic Myeloid Leukaemia	LCML	Chronic Myeloid Leukaemia	CCLE
3D_Genome_Browser_024	Cell Line	NHEK	Skin	peakachu	Other	NA	NA	NA	NA
3D_Genome_Browser_025	Primary Cell	keratinocyte	Foreskin	peakachu	Other	NA	NA	NA	NA
3D_Genome_Browser_026	Primary Cell	keratinocyte	Foreskin	peakachu	Other	NA	NA	NA	NA
3D_Genome_Browser_027	Primary Cell	keratinocyte	Foreskin	peakachu	Other	NA	NA	NA	NA
3D_Genome_Browser_028	Primary Cell	adrenal-gland	Adrenal_gland	peakachu	Other	NA	NA	NA	NA
3D_Genome_Browser_029	Primary Cell	urinary@bladder	Urinary_bladder	peakachu	Other	NA	NA	NA	NA
3D_Genome_Browser_030	Primary Cell	hippocampus	Brain	peakachu	Other	NA	NA	NA	NA
3D_Genome_Browser_031	Tissue	Lung	Lung	peakachu	Other	NA	NA	NA	NA
3D_Genome_Browser_032	Primary Cell	ovary	Uterus	peakachu	Other	NA	NA	NA	NA
3D_Genome_Browser_033	Tissue	Pancreas	Pancreatic	peakachu	Other	NA	NA	NA	NA
3D_Genome_Browser_034	Primary Cell	psoas-muscle	Muscle	peakachu	Other	NA	NA	NA	NA
3D_Genome_Browser_035	Primary Cell	spleen	Spleen	peakachu	Other	NA	NA	NA	NA
3D_Genome_Browser_036	Tissue	Brain	Brain	peakachu	Other	NA	NA	NA	NA
3D_OncoBase_001	Cell Line	ES-I3	Embryo	EpiTensor	Other	NA	NA	NA	NA
3D_OncoBase_002	Cell Line	ES-WA7	Embryo	EpiTensor	Other	NA	NA	NA	NA
3D_OncoBase_003	Cell Line	H1	Embryo	EpiTensor	Other	NA	NA	NA	NA
3D_OncoBase_004	Cell Line	H1	Embryo	EpiTensor	Other	NA	NA	NA	NA
3D_OncoBase_005	Cell Line	H1	Embryo	EpiTensor	Other	NA	NA	NA	NA
3D_OncoBase_006	Cell Line	H1	Embryo	EpiTensor	Other	NA	NA	NA	NA
3D_OncoBase_007	Cell Line	H1	Embryo	EpiTensor	Other	NA	NA	NA	NA
3D_OncoBase_008	Cell Line	H9	Embryo	EpiTensor	Other	NA	NA	NA	NA
3D_OncoBase_009	Cell Line	H9	Embryo	EpiTensor	Other	NA	NA	NA	NA
3D_OncoBase_010	Cell Line	H9	Embryo	EpiTensor	Other	NA	NA	NA	NA
3D_OncoBase_011	Primary Cell	hESC-Derived-CD184+-Endoderm-Cultured-Cells	Embryo	EpiTensor	Other	NA	NA	NA	NA
3D_OncoBase_012	Primary Cell	hESC-Derived-CD56+-Ectoderm-Cultured-Cells	Embryo	EpiTensor	Other	NA	NA	NA	NA
3D_OncoBase_013	Primary Cell	hESC-Derived-CD56+-Mesoderm-Cultured-Cells	Embryo	EpiTensor	Other	NA	NA	NA	NA
3D_OncoBase_014	Cell Line	HUES48	Other	EpiTensor	Other	NA	NA	NA	NA
3D_OncoBase_015	Cell Line	HUES6	Embryo	EpiTensor	Other	NA	NA	NA	NA
3D_OncoBase_016	Cell Line	HUES64	Embryo	EpiTensor	Other	NA	NA	NA	NA
3D_OncoBase_017	Cell Line	IMR-90	Lung	EpiTensor	Other	NA	NA	NA	NA
3D_OncoBase_018	Stem Cell	iPS-15b	Embryo	EpiTensor	Other	NA	NA	NA	NA
3D_OncoBase_019	Stem Cell	iPS-18	Embryo	EpiTensor	Other	NA	NA	NA	NA
3D_OncoBase_020	Stem Cell	iPS-20b	Embryo	EpiTensor	Other	NA	NA	NA	NA
3D_OncoBase_021	Stem Cell	iPS-DF-6.9	Embryo	EpiTensor	Other	NA	NA	NA	NA
3D_OncoBase_022	Stem Cell	iPS-DF-19.11	Embryo	EpiTensor	Other	NA	NA	NA	NA
3D_OncoBase_023	Stem Cell	Mesenchymal	Embryo	EpiTensor	Other	NA	NA	NA	NA
3D_OncoBase_024	Cell Line	ES-UCSF4	Embryo	EpiTensor	Other	NA	NA	NA	NA
3D_OncoBase_025	Stem Cell	Mesenchymal	Embryo	EpiTensor	Other	NA	NA	NA	NA
3D_OncoBase_026	Stem Cell	Mesenchymal	Embryo	EpiTensor	Other	NA	NA	NA	NA
3D_OncoBase_027	Primary Cell	Breast	Breast	EpiTensor	Other	NA	NA	NA	NA
3D_OncoBase_028	Cell Line	vHMEC	Breast	EpiTensor	Other	NA	NA	NA	NA
3D_OncoBase_029	Primary Cell	monocytes	Blood	EpiTensor	Other	NA	NA	NA	NA
3D_OncoBase_030	Primary Cell	neutrophil	Blood	EpiTensor	Other	NA	NA	NA	NA
3D_OncoBase_031	Primary Cell	B_cells	Blood	EpiTensor	Other	NA	NA	NA	NA
3D_OncoBase_032	Primary Cell	B_cells	Blood	EpiTensor	Other	NA	NA	NA	NA
3D_OncoBase_033	Primary Cell	T-cell	Blood	EpiTensor	Other	NA	NA	NA	NA
3D_OncoBase_034	Primary Cell	T-cell	Blood	EpiTensor	Other	NA	NA	NA	NA
3D_OncoBase_035	Stem Cell	Primary-hematopoietic-stem-cells	Blood	EpiTensor	Other	NA	NA	NA	NA
3D_OncoBase_036	Stem Cell	Primary-hematopoietic-stem-cells	Blood	EpiTensor	Other	NA	NA	NA	NA
3D_OncoBase_037	Primary Cell	T-helper-memory	Blood	EpiTensor	Other	NA	NA	NA	NA
3D_OncoBase_038	Primary Cell	T-helper-naive	Blood	EpiTensor	Other	NA	NA	NA	NA
3D_OncoBase_039	Primary Cell	T-helper-naive	Blood	EpiTensor	Other	NA	NA	NA	NA
3D_OncoBase_040	Primary Cell	T-helper-memory	Blood	EpiTensor	Other	NA	NA	NA	NA
3D_OncoBase_041	Primary Cell	T-helper_PMA-I	Blood	EpiTensor	Other	NA	NA	NA	NA
3D_OncoBase_042	Primary Cell	T-helper_17_PMA-I	Blood	EpiTensor	Other	NA	NA	NA	NA
3D_OncoBase_043	Primary Cell	T-helper	Blood	EpiTensor	Other	NA	NA	NA	NA
3D_OncoBase_044	Primary Cell	Induced regulatory T cells	Blood	EpiTensor	Other	NA	NA	NA	NA
3D_OncoBase_045	Primary Cell	T-helper-memory	Blood	EpiTensor	Other	NA	NA	NA	NA
3D_OncoBase_046	Primary Cell	natural-killer-cell	Blood	EpiTensor	Other	NA	NA	NA	NA
3D_OncoBase_047	Primary Cell	T-killer-naive-cell	Blood	EpiTensor	Other	NA	NA	NA	NA
3D_OncoBase_048	Primary Cell	T-helper-memory	Blood	EpiTensor	Other	NA	NA	NA	NA
3D_OncoBase_049	Stem Cell	Mesenchymal	Embryo	EpiTensor	Other	NA	NA	NA	NA
3D_OncoBase_050	Stem Cell	G-CSF	Other	EpiTensor	Other	NA	NA	NA	NA
3D_OncoBase_051	Stem Cell	G-CSF	Other	EpiTensor	Other	NA	NA	NA	NA
3D_OncoBase_052	Other	Muscle-Satellite-Cultured-Cells	Muscle	EpiTensor	Other	NA	NA	NA	NA
3D_OncoBase_053	Primary Cell	Cortex-derived-primary-cultured-neurospheres	Brain	EpiTensor	Other	NA	NA	NA	NA
3D_OncoBase_054	Primary Cell	Ganglion-Eminence-derived-primary-cultured-neurospheres	Nervous_System	EpiTensor	Other	NA	NA	NA	NA
3D_OncoBase_055	Primary Cell	foreskin-fibroblast	Foreskin	EpiTensor	Other	NA	NA	NA	NA
3D_OncoBase_056	Primary Cell	foreskin-fibroblast	Foreskin	EpiTensor	Other	NA	NA	NA	NA
3D_OncoBase_057	Primary Cell	foreskin-keratinocyte	Foreskin	EpiTensor	Other	NA	NA	NA	NA
3D_OncoBase_058	Primary Cell	foreskin-keratinocyte	Foreskin	EpiTensor	Other	NA	NA	NA	NA
3D_OncoBase_059	Primary Cell	foreskin-keratinocyte	Foreskin	EpiTensor	Other	NA	NA	NA	NA
3D_OncoBase_060	Primary Cell	foreskin-keratinocyte	Foreskin	EpiTensor	Other	NA	NA	NA	NA
3D_OncoBase_061	Primary Cell	mononuclear	Blood	EpiTensor	Other	NA	NA	NA	NA
3D_OncoBase_062	Other	adipose	Adipose	EpiTensor	Other	NA	NA	NA	NA
3D_OncoBase_063	Tissue	aorta	Artery	EpiTensor	Other	NA	NA	NA	NA
3D_OncoBase_064	Tissue	Liver	Liver	EpiTensor	Other	NA	NA	NA	NA
3D_OncoBase_065	Tissue	Brain	Brain	EpiTensor	Other	NA	NA	NA	NA
3D_OncoBase_066	Tissue	Brain	Brain	EpiTensor	Other	NA	NA	NA	NA
3D_OncoBase_067	Tissue	Brain	Brain	EpiTensor	Other	NA	NA	NA	NA
3D_OncoBase_068	Tissue	Brain	Brain	EpiTensor	Other	NA	NA	NA	NA
3D_OncoBase_069	Tissue	Brain	Brain	EpiTensor	Other	NA	NA	NA	NA
3D_OncoBase_070	Tissue	Brain	Brain	EpiTensor	Other	NA	NA	NA	NA
3D_OncoBase_071	Tissue	Brain	Brain	EpiTensor	Other	NA	NA	NA	NA
3D_OncoBase_072	Tissue	Brain	Brain	EpiTensor	Other	NA	NA	NA	NA
3D_OncoBase_073	Tissue	Colonic-Mucosa	Colon	EpiTensor	Other	NA	NA	NA	NA
3D_OncoBase_074	Tissue	Colon-Smooth-Muscle	Colon	EpiTensor	Other	NA	NA	NA	NA
3D_OncoBase_075	Tissue	Duodenum-Mucosa	Duodenum	EpiTensor	Other	NA	NA	NA	NA
3D_OncoBase_076	Tissue	Duodenum-Smooth-Muscle	Duodenum	EpiTensor	Other	NA	NA	NA	NA
3D_OncoBase_077	Tissue	Esophagus	Esophagus	EpiTensor	Other	NA	NA	NA	NA
3D_OncoBase_078	Tissue	adrenal-gland	Adrenal_gland	EpiTensor	Other	NA	NA	NA	NA
3D_OncoBase_079	Tissue	Brain	Brain	EpiTensor	Other	NA	NA	NA	NA
3D_OncoBase_080	Tissue	Brain	Brain	EpiTensor	Other	NA	NA	NA	NA
3D_OncoBase_081	Tissue	heart	heart	EpiTensor	Other	NA	NA	NA	NA
3D_OncoBase_082	Tissue	large-intestine	Large_intestine	EpiTensor	Other	NA	NA	NA	NA
3D_OncoBase_083	Tissue	small-intestine	Small_intestine	EpiTensor	Other	NA	NA	NA	NA
3D_OncoBase_084	Tissue	Kidney	Kidney	EpiTensor	Other	NA	NA	NA	NA
3D_OncoBase_085	Tissue	Pancreatic_islets	Pancreatic	EpiTensor	Other	NA	NA	NA	NA
3D_OncoBase_086	Tissue	Lung	Lung	EpiTensor	Other	NA	NA	NA	NA
3D_OncoBase_087	Tissue	muscle-of-trunk	Muscle	EpiTensor	Other	NA	NA	NA	NA
3D_OncoBase_088	Tissue	muscle-of-leg	Muscle	EpiTensor	Other	NA	NA	NA	NA
3D_OncoBase_089	Tissue	placenta	Embryo	EpiTensor	Other	NA	NA	NA	NA
3D_OncoBase_090	Tissue	stomach	Stomach	EpiTensor	Other	NA	NA	NA	NA
3D_OncoBase_091	Tissue	thymus	Thymus	EpiTensor	Other	NA	NA	NA	NA
3D_OncoBase_092	Tissue	Gastric	Stomach	EpiTensor	Other	NA	NA	NA	NA
3D_OncoBase_093	Tissue	heart	heart	EpiTensor	Other	NA	NA	NA	NA
3D_OncoBase_094	Tissue	Lung	Lung	EpiTensor	Other	NA	NA	NA	NA
3D_OncoBase_095	Tissue	ovary	Uterus	EpiTensor	Other	NA	NA	NA	NA
3D_OncoBase_096	Tissue	Pancreas	Pancreatic	EpiTensor	Other	NA	NA	NA	NA
3D_OncoBase_097	Tissue	placenta	Embryo	EpiTensor	Other	NA	NA	NA	NA
3D_OncoBase_098	Tissue	psoas-muscle	Muscle	EpiTensor	Other	NA	NA	NA	NA
3D_OncoBase_099	Tissue	Rectal-Mucosa	Recta	EpiTensor	Other	NA	NA	NA	NA
3D_OncoBase_100	Tissue	Rectal-Mucosa	Recta	EpiTensor	Other	NA	NA	NA	NA
3D_OncoBase_101	Tissue	Rectal-Smooth-Muscle	Recta	EpiTensor	Other	NA	NA	NA	NA
3D_OncoBase_102	Tissue	heart	heart	EpiTensor	Other	NA	NA	NA	NA
3D_OncoBase_103	Tissue	heart	heart	EpiTensor	Other	NA	NA	NA	NA
3D_OncoBase_104	Tissue	sigmoid-colon	Colon	EpiTensor	Other	NA	NA	NA	NA
3D_OncoBase_105	Tissue	Skeletal-Muscle	Muscle	EpiTensor	Other	NA	NA	NA	NA
3D_OncoBase_106	Tissue	Skeletal-Muscle	Muscle	EpiTensor	Other	NA	NA	NA	NA
3D_OncoBase_107	Tissue	small-intestine	Small_intestine	EpiTensor	Other	NA	NA	NA	NA
3D_OncoBase_108	Tissue	stomach	Stomach	EpiTensor	Other	NA	NA	NA	NA
3D_OncoBase_109	Tissue	stomach	Stomach	EpiTensor	Other	NA	NA	NA	NA
3D_OncoBase_110	Tissue	thymus	Thymus	EpiTensor	Other	NA	NA	NA	NA
3D_OncoBase_111	Tissue	spleen	Spleen	EpiTensor	Other	NA	NA	NA	NA
3D_OncoBase_112	Cell Line	DND-41	Blood	EpiTensor	Cancer	Acute Lymphoblastic Leukemia	ALL	Acute Lymphoblastic Leukemia	CCLE
3D_OncoBase_113	Cell Line	GM12878	Blood	EpiTensor	Other	NA	NA	NA	NA
3D_OncoBase_114	Cell Line	HeLa-S3	Cervix	EpiTensor	Cancer	Cervical Adenocarcinoma	CESC	Cervical Adenocarcinoma	manual
3D_OncoBase_115	Cell Line	HepG2	Liver	EpiTensor	Cancer	Liver Hepatocellular Carcinoma	LIHC	Liver Hepatocellular Carcinoma	CCLE
3D_OncoBase_116	Cell Line	HMEC	Breast	EpiTensor	Other	NA	NA	NA	NA
3D_OncoBase_117	Cell Line	HSMM	Other	EpiTensor	Other	NA	NA	NA	NA
3D_OncoBase_118	Cell Line	HSMM	Other	EpiTensor	Other	NA	NA	NA	NA
3D_OncoBase_119	Cell Line	HUVEC	Umbilical_vein	EpiTensor	Other	NA	NA	NA	NA
3D_OncoBase_120	Cell Line	K562	Bone Marrow	EpiTensor	Cancer	Chronic Myeloid Leukaemia	LCML	Chronic Myeloid Leukaemia	CCLE
3D_OncoBase_121	Cell Line	Monocytes-CD14+RO01746	Blood	EpiTensor	Other	NA	NA	NA	NA
3D_OncoBase_122	Cell Line	NH-A	Other	EpiTensor	Other	NA	NA	NA	NA
3D_OncoBase_123	Cell Line	NHDF-Ad	Skin	EpiTensor	Other	NA	NA	NA	NA
3D_OncoBase_124	Cell Line	NHEK	Skin	EpiTensor	Other	NA	NA	NA	NA
3D_OncoBase_125	Cell Line	NHLF	Skin	EpiTensor	Other	NA	NA	NA	NA
3D_OncoBase_126	Primary Cell	osteoblast	Bone	EpiTensor	Other	NA	NA	NA	NA
3D_OncoBase_127	Cell Line	A549	Lung	EpiTensor	Cancer	Lung Adenocarcinoma	LUAD	Lung Adenocarcinoma	CCLE
NCBI_001	Cell Line	TE7	Esophagus	4C	Cancer	Esophageal Carcinoma	ESCA	Esophageal Carcinoma	manual
NCBI_002	Cell Line	TE7	Esophagus	4C	Cancer	Esophageal Carcinoma	ESCA	Esophageal Carcinoma	manual
NCBI_003	Cell Line	TE7	Esophagus	4C	Cancer	Esophageal Carcinoma	ESCA	Esophageal Carcinoma	manual
NCBI_003	Cell Line	TE7	Esophagus	4C	Cancer	Esophageal Carcinoma	ESCA	Esophageal Carcinoma	manual
