# Supplementary material for: CanMethdb: a database for genome-wide DNA methylation annotation in cancers
Source: Bioinformatics. 2022 Dec 7;39(1):btac783. doi: 10.1093/bioinformatics/btac783 (PMC9825769; doi:10.1093/bioinformatics/btac783)
Supplement: btac783_Supplementary_Data [file btac783_supplementary_data.zip › Table S4.xlsx]

## Sheet: 1854 cancer TF.CHIP-seq samples
Table S4. Transcription factor ChIP-seq peak data source
TF	Superclass	Sample.name	Tissue.type	Cancer.type	TCGA.code	TCGA.name	TCGA.Annotation.source	TF.bed.name	Data.source	Source.ID	TF.sample.ID
ZEB2	Helix-turn-helix domains	K562	Bone Marrow	Chronic Myeloid Leukaemia	LCML	Chronic Myeloid Leukaemia	CCLE	62508_sort_peaksnarrowPeak	ENCODE	ENCSR004GKA_1	ENCODE_1231
ZNF175	Zinc-coordinating DNA-binding domains	K562	Bone Marrow	Chronic Myeloid Leukaemia	LCML	Chronic Myeloid Leukaemia	CCLE	62529_sort_peaksnarrowPeak	ENCODE	ENCSR011PEI_1	ENCODE_1235
CUX1	Helix-turn-helix domains	MCF-7	Breast	Breast Invasive Carcinoma	BRCA	Breast Invasive Carcinoma	CCLE	62547_sort_peaksnarrowPeak	ENCODE	ENCSR017CEO_1	ENCODE_1545
TFDP1	Helix-turn-helix domains	K562	Bone Marrow	Chronic Myeloid Leukaemia	LCML	Chronic Myeloid Leukaemia	CCLE	62550_sort_peaksnarrowPeak	ENCODE	ENCSR017GBO_1	ENCODE_1237
PLRG1	ENCODE: TF	HepG2	Liver	Liver Hepatocellular Carcinoma	LIHC	Liver Hepatocellular Carcinoma	CCLE	62557_sort_peaksnarrowPeak	ENCODE	ENCSR019KPC_1	ENCODE_1139
ZNF592	Zinc-coordinating DNA-binding domains	MCF-7	Breast	Breast Invasive Carcinoma	BRCA	Breast Invasive Carcinoma	CCLE	62567_sort_peaksnarrowPeak	ENCODE	ENCSR028NUR_1	ENCODE_1547
MCM7	ENCODE: TF	K562	Bone Marrow	Chronic Myeloid Leukaemia	LCML	Chronic Myeloid Leukaemia	CCLE	62587_sort_peaksnarrowPeak	ENCODE	ENCSR038RGL_1	ENCODE_1245
GABPA	Helix-turn-helix domains	MCF-7	Breast	Breast Invasive Carcinoma	BRCA	Breast Invasive Carcinoma	CCLE	62589_sort_peaksnarrowPeak	ENCODE	ENCSR038RXU_1	ENCODE_1549
RFX1	Helix-turn-helix domains	K562	Bone Marrow	Chronic Myeloid Leukaemia	LCML	Chronic Myeloid Leukaemia	CCLE	62593_sort_peaksnarrowPeak	ENCODE	ENCSR041AXL_1	ENCODE_1247
EP300	ENCODE: TF	A549	Lung	Lung Adenocarcinoma	LUAD	Lung Adenocarcinoma	CCLE	62601_sort_peaksnarrowPeak	ENCODE	ENCSR047EVQ_1	ENCODE_0677
CHAMP1	TcoF: TF	K562	Bone Marrow	Chronic Myeloid Leukaemia	LCML	Chronic Myeloid Leukaemia	CCLE	62619_sort_peaksnarrowPeak	ENCODE	ENCSR065XVO_1	ENCODE_1249
MCM5	ENCODE: TF	K562	Bone Marrow	Chronic Myeloid Leukaemia	LCML	Chronic Myeloid Leukaemia	CCLE	62647_sort_peaksnarrowPeak	ENCODE	ENCSR079WHK_1	ENCODE_1255
RAD51	ENCODE: TF	HepG2	Liver	Liver Hepatocellular Carcinoma	LIHC	Liver Hepatocellular Carcinoma	CCLE	62652_sort_peaksnarrowPeak	ENCODE	ENCSR081WLS_1	ENCODE_1143
NBN	ENCODE: TF	K562	Bone Marrow	Chronic Myeloid Leukaemia	LCML	Chronic Myeloid Leukaemia	CCLE	62658_sort_peaksnarrowPeak	ENCODE	ENCSR085QEV_1	ENCODE_1257
KAT8	Zinc-coordinating DNA-binding domains	K562	Bone Marrow	Chronic Myeloid Leukaemia	LCML	Chronic Myeloid Leukaemia	CCLE	62660_sort_peaksnarrowPeak	ENCODE	ENCSR086FZL_1	ENCODE_1259
HLTF	TcoF: TF	K562	Bone Marrow	Chronic Myeloid Leukaemia	LCML	Chronic Myeloid Leukaemia	CCLE	62665_sort_peaksnarrowPeak	ENCODE	ENCSR090JNM_1	ENCODE_1261
ATF1	Basic domains	K562	Bone Marrow	Chronic Myeloid Leukaemia	LCML	Chronic Myeloid Leukaemia	CCLE	62670_sort_peaksnarrowPeak	ENCODE	ENCSR091GVJ_1	ENCODE_1263
HES1	Basic domains	K562	Bone Marrow	Chronic Myeloid Leukaemia	LCML	Chronic Myeloid Leukaemia	CCLE	62672_sort_peaksnarrowPeak	ENCODE	ENCSR091JXL_1	ENCODE_1265
CREB3	Basic domains	K562	Bone Marrow	Chronic Myeloid Leukaemia	LCML	Chronic Myeloid Leukaemia	CCLE	62679_sort_peaksnarrowPeak	ENCODE	ENCSR093FKD_1	ENCODE_1267
CEBPG	Basic domains	MCF-7	Breast	Breast Invasive Carcinoma	BRCA	Breast Invasive Carcinoma	CCLE	62690_sort_peaksnarrowPeak	ENCODE	ENCSR094ZCF_1	ENCODE_1553
ZNF207	TcoF: TF	MCF-7	Breast	Breast Invasive Carcinoma	BRCA	Breast Invasive Carcinoma	CCLE	62696_sort_peaksnarrowPeak	ENCODE	ENCSR096KWU_1	ENCODE_1555
ZNF24	Zinc-coordinating DNA-binding domains	K562	Bone Marrow	Chronic Myeloid Leukaemia	LCML	Chronic Myeloid Leukaemia	CCLE	62704_sort_peaksnarrowPeak	ENCODE	ENCSR099NCH_1	ENCODE_1269
ZMYM3	ENCODE: TF	K562	Bone Marrow	Chronic Myeloid Leukaemia	LCML	Chronic Myeloid Leukaemia	CCLE	62708_sort_peaksnarrowPeak	ENCODE	ENCSR102KIN_1	ENCODE_1271
TFAP4	Basic domains	HepG2	Liver	Liver Hepatocellular Carcinoma	LIHC	Liver Hepatocellular Carcinoma	CCLE	62715_sort_peaksnarrowPeak	ENCODE	ENCSR103SZL_1	ENCODE_1145
TAL1	Basic domains	K562	Bone Marrow	Chronic Myeloid Leukaemia	LCML	Chronic Myeloid Leukaemia	CCLE	62733_sort_peaksnarrowPeak	ENCODE	ENCSR106FRG_1	ENCODE_1273
MLLT1	TcoF: TF	K562	Bone Marrow	Chronic Myeloid Leukaemia	LCML	Chronic Myeloid Leukaemia	CCLE	62738_sort_peaksnarrowPeak	ENCODE	ENCSR107GRP_1	ENCODE_1275
YBX1	beta-Barrel DNA-binding domains	K562	Bone Marrow	Chronic Myeloid Leukaemia	LCML	Chronic Myeloid Leukaemia	CCLE	62742_sort_peaksnarrowPeak	ENCODE	ENCSR107RHZ_1	ENCODE_1277
PKNOX1	Helix-turn-helix domains	K562	Bone Marrow	Chronic Myeloid Leukaemia	LCML	Chronic Myeloid Leukaemia	CCLE	62761_sort_peaksnarrowPeak	ENCODE	ENCSR115SMW_1	ENCODE_1281
CDC5L	Helix-turn-helix domains	K562	Bone Marrow	Chronic Myeloid Leukaemia	LCML	Chronic Myeloid Leukaemia	CCLE	62771_sort_peaksnarrowPeak	ENCODE	ENCSR121PFY_1	ENCODE_1285
KLF9	Zinc-coordinating DNA-binding domains	MCF-7	Breast	Breast Invasive Carcinoma	BRCA	Breast Invasive Carcinoma	CCLE	62799_sort_peaksnarrowPeak	ENCODE	ENCSR125ZYC_1	ENCODE_1557
NR4A1	Zinc-coordinating DNA-binding domains	K562	Bone Marrow	Chronic Myeloid Leukaemia	LCML	Chronic Myeloid Leukaemia	CCLE	62814_sort_peaksnarrowPeak	ENCODE	ENCSR130PDE_1	ENCODE_1291
NRF1	Basic domains	MCF-7	Breast	Breast Invasive Carcinoma	BRCA	Breast Invasive Carcinoma	CCLE	62819_sort_peaksnarrowPeak	ENCODE	ENCSR135ANT_1	ENCODE_1559
ZNF584	Zinc-coordinating DNA-binding domains	K562	Bone Marrow	Chronic Myeloid Leukaemia	LCML	Chronic Myeloid Leukaemia	CCLE	62861_sort_peaksnarrowPeak	ENCODE	ENCSR149ZBI_1	ENCODE_1293
ARNT	Basic domains	K562	Bone Marrow	Chronic Myeloid Leukaemia	LCML	Chronic Myeloid Leukaemia	CCLE	62868_sort_peaksnarrowPeak	ENCODE	ENCSR155KHM_1	ENCODE_1295
ZBTB11	Zinc-coordinating DNA-binding domains	MCF-7	Breast	Breast Invasive Carcinoma	BRCA	Breast Invasive Carcinoma	CCLE	62870_sort_peaksnarrowPeak	ENCODE	ENCSR155VDK_1	ENCODE_1561
DNMT3B	Zinc-coordinating DNA-binding domains	HepG2	Liver	Liver Hepatocellular Carcinoma	LIHC	Liver Hepatocellular Carcinoma	CCLE	62874_sort_peaksnarrowPeak	ENCODE	ENCSR156CWW_1	ENCODE_1147
SMARCE1	Other all-alpha-helical DNA-binding domains	K562	Bone Marrow	Chronic Myeloid Leukaemia	LCML	Chronic Myeloid Leukaemia	CCLE	62879_sort_peaksnarrowPeak	ENCODE	ENCSR157TCS_1	ENCODE_1297
DIDO1	ENCODE: TF	K562	Bone Marrow	Chronic Myeloid Leukaemia	LCML	Chronic Myeloid Leukaemia	CCLE	62904_sort_peaksnarrowPeak	ENCODE	ENCSR167JBG_1	ENCODE_1301
FOXK2	Helix-turn-helix domains	HepG2	Liver	Liver Hepatocellular Carcinoma	LIHC	Liver Hepatocellular Carcinoma	CCLE	62912_sort_peaksnarrowPeak	ENCODE	ENCSR171FUX_1	ENCODE_1149
ZSCAN29	Zinc-coordinating DNA-binding domains	K562	Bone Marrow	Chronic Myeloid Leukaemia	LCML	Chronic Myeloid Leukaemia	CCLE	62919_sort_peaksnarrowPeak	ENCODE	ENCSR175SZH_1	ENCODE_1303
CUX1	Helix-turn-helix domains	K562	Bone Marrow	Chronic Myeloid Leukaemia	LCML	Chronic Myeloid Leukaemia	CCLE	62923_sort_peaksnarrowPeak	ENCODE	ENCSR178NTX_1	ENCODE_1305
CEBPB	Basic domains	A549	Lung	Lung Adenocarcinoma	LUAD	Lung Adenocarcinoma	CCLE	62928_sort_peaksnarrowPeak	ENCODE	ENCSR182OZC_1	ENCODE_0694
BCL3	Immunoglobulin fold	A549	Lung	Lung Adenocarcinoma	LUAD	Lung Adenocarcinoma	CCLE	62932_sort_peaksnarrowPeak	ENCODE	ENCSR186IQL_1	ENCODE_0696
ZNF766	Zinc-coordinating DNA-binding domains	K562	Bone Marrow	Chronic Myeloid Leukaemia	LCML	Chronic Myeloid Leukaemia	CCLE	62946_sort_peaksnarrowPeak	ENCODE	ENCSR194IJN_1	ENCODE_1307
HDGF	ENCODE: TF	K562	Bone Marrow	Chronic Myeloid Leukaemia	LCML	Chronic Myeloid Leukaemia	CCLE	62954_sort_peaksnarrowPeak	ENCODE	ENCSR197ALX_1	ENCODE_1309
SREBF1	Basic domains	MCF-7	Breast	Breast Invasive Carcinoma	BRCA	Breast Invasive Carcinoma	CCLE	62956_sort_peaksnarrowPeak	ENCODE	ENCSR197DJH_1	ENCODE_1563
HDGF	ENCODE: TF	MCF-7	Breast	Breast Invasive Carcinoma	BRCA	Breast Invasive Carcinoma	CCLE	62966_sort_peaksnarrowPeak	ENCODE	ENCSR200CUA_1	ENCODE_1565
DEK	ENCODE: TF	HeLa-S3	Cervix	Cervical adenocarcinoma	CESC	Cervical adenocarcinoma	manual	63018_sort_peaksnarrowPeak	ENCODE	ENCSR219MKK_1	ENCODE_1133
PRPF4	ENCODE: TF	K562	Bone Marrow	Chronic Myeloid Leukaemia	LCML	Chronic Myeloid Leukaemia	CCLE	63022_sort_peaksnarrowPeak	ENCODE	ENCSR220YXI_1	ENCODE_1313
MBD2	TcoF: TF	K562	Bone Marrow	Chronic Myeloid Leukaemia	LCML	Chronic Myeloid Leukaemia	CCLE	63028_sort_peaksnarrowPeak	ENCODE	ENCSR221GAN_1	ENCODE_1315
DPF2	TcoF: TF	MCF-7	Breast	Breast Invasive Carcinoma	BRCA	Breast Invasive Carcinoma	CCLE	63060_sort_peaksnarrowPeak	ENCODE	ENCSR234VCE_1	ENCODE_1567
ZBTB40	Zinc-coordinating DNA-binding domains	K562	Bone Marrow	Chronic Myeloid Leukaemia	LCML	Chronic Myeloid Leukaemia	CCLE	63068_sort_peaksnarrowPeak	ENCODE	ENCSR237VLT_1	ENCODE_1317
FOSL1	Basic domains	K562	Bone Marrow	Chronic Myeloid Leukaemia	LCML	Chronic Myeloid Leukaemia	CCLE	63076_sort_peaksnarrowPeak	ENCODE	ENCSR239ZLZ_1	ENCODE_1319
PRPF4	ENCODE: TF	HepG2	Liver	Liver Hepatocellular Carcinoma	LIHC	Liver Hepatocellular Carcinoma	CCLE	63089_sort_peaksnarrowPeak	ENCODE	ENCSR243LNQ_1	ENCODE_1151
ATF1	Basic domains	HepG2	Liver	Liver Hepatocellular Carcinoma	LIHC	Liver Hepatocellular Carcinoma	CCLE	63104_sort_peaksnarrowPeak	ENCODE	ENCSR253OON_1	ENCODE_1153
HNRNPLL	ENCODE: TF	HepG2	Liver	Liver Hepatocellular Carcinoma	LIHC	Liver Hepatocellular Carcinoma	CCLE	63111_sort_peaksnarrowPeak	ENCODE	ENCSR255IFF_1	ENCODE_1155
ZNF83	Zinc-coordinating DNA-binding domains	K562	Bone Marrow	Chronic Myeloid Leukaemia	LCML	Chronic Myeloid Leukaemia	CCLE	63117_sort_peaksnarrowPeak	ENCODE	ENCSR257XVY_1	ENCODE_1321
MNT	Basic domains	HepG2	Liver	Liver Hepatocellular Carcinoma	LIHC	Liver Hepatocellular Carcinoma	CCLE	63127_sort_peaksnarrowPeak	ENCODE	ENCSR261EDU_1	ENCODE_1159
PBX2	TcoF: TF	K562	Bone Marrow	Chronic Myeloid Leukaemia	LCML	Chronic Myeloid Leukaemia	CCLE	63132_sort_peaksnarrowPeak	ENCODE	ENCSR263DFP_1	ENCODE_1323
KLF4	Zinc-coordinating DNA-binding domains	MCF-7	Breast	Breast Invasive Carcinoma	BRCA	Breast Invasive Carcinoma	CCLE	63139_sort_peaksnarrowPeak	ENCODE	ENCSR265WJC_1	ENCODE_1569
FOXA1	Helix-turn-helix domains	HepG2	Liver	Liver Hepatocellular Carcinoma	LIHC	Liver Hepatocellular Carcinoma	CCLE	63146_sort_peaksnarrowPeak	ENCODE	ENCSR267DFA_1	ENCODE_1161
SRSF3	ENCODE: TF	K562	Bone Marrow	Chronic Myeloid Leukaemia	LCML	Chronic Myeloid Leukaemia	CCLE	63150_sort_peaksnarrowPeak	ENCODE	ENCSR268QIQ_1	ENCODE_1325
GABPA	Helix-turn-helix domains	HepG2	Liver	Liver Hepatocellular Carcinoma	LIHC	Liver Hepatocellular Carcinoma	CCLE	63155_sort_peaksnarrowPeak	ENCODE	ENCSR269TNX_1	ENCODE_1163
ETV1	Helix-turn-helix domains	K562	Bone Marrow	Chronic Myeloid Leukaemia	LCML	Chronic Myeloid Leukaemia	CCLE	63176_sort_peaksnarrowPeak	ENCODE	ENCSR277DMR_1	ENCODE_1327
IKZF1	Zinc-coordinating DNA-binding domains	HepG2	Liver	Liver Hepatocellular Carcinoma	LIHC	Liver Hepatocellular Carcinoma	CCLE	63179_sort_peaksnarrowPeak	ENCODE	ENCSR278JQG_1	ENCODE_1165
SIX4	Helix-turn-helix domains	MCF-7	Breast	Breast Invasive Carcinoma	BRCA	Breast Invasive Carcinoma	CCLE	63186_sort_peaksnarrowPeak	ENCODE	ENCSR279IEM_1	ENCODE_1571
GABPA	Helix-turn-helix domains	K562	Bone Marrow	Chronic Myeloid Leukaemia	LCML	Chronic Myeloid Leukaemia	CCLE	63207_sort_peaksnarrowPeak	ENCODE	ENCSR290MUH_1	ENCODE_1331
FOXK2	Helix-turn-helix domains	K562	Bone Marrow	Chronic Myeloid Leukaemia	LCML	Chronic Myeloid Leukaemia	CCLE	63240_sort_peaksnarrowPeak	ENCODE	ENCSR302AWT_1	ENCODE_1333
ZBTB40	Zinc-coordinating DNA-binding domains	MCF-7	Breast	Breast Invasive Carcinoma	BRCA	Breast Invasive Carcinoma	CCLE	63277_sort_peaksnarrowPeak	ENCODE	ENCSR318LVG_1	ENCODE_1573
NKRF	TcoF: TF	K562	Bone Marrow	Chronic Myeloid Leukaemia	LCML	Chronic Myeloid Leukaemia	CCLE	63301_sort_peaksnarrowPeak	ENCODE	ENCSR331BDJ_1	ENCODE_1339
ZBTB11	Zinc-coordinating DNA-binding domains	K562	Bone Marrow	Chronic Myeloid Leukaemia	LCML	Chronic Myeloid Leukaemia	CCLE	63303_sort_peaksnarrowPeak	ENCODE	ENCSR331GDC_1	ENCODE_1341
ZNF318	TcoF: TF	K562	Bone Marrow	Chronic Myeloid Leukaemia	LCML	Chronic Myeloid Leukaemia	CCLE	63309_sort_peaksnarrowPeak	ENCODE	ENCSR334HSW_1	ENCODE_1343
SP1	Zinc-coordinating DNA-binding domains	HepG2	Liver	Liver Hepatocellular Carcinoma	LIHC	Liver Hepatocellular Carcinoma	CCLE	63311_sort_peaksnarrowPeak	ENCODE	ENCSR334KIQ_1	ENCODE_1171
ELK1	Helix-turn-helix domains	K562	Bone Marrow	Chronic Myeloid Leukaemia	LCML	Chronic Myeloid Leukaemia	CCLE	63321_sort_peaksnarrowPeak	ENCODE	ENCSR338QAC_1	ENCODE_1345
LEF1	Other all-alpha-helical DNA-binding domains	K562	Bone Marrow	Chronic Myeloid Leukaemia	LCML	Chronic Myeloid Leukaemia	CCLE	63332_sort_peaksnarrowPeak	ENCODE	ENCSR343ELW_1	ENCODE_1347
USF2	Basic domains	K562	Bone Marrow	Chronic Myeloid Leukaemia	LCML	Chronic Myeloid Leukaemia	CCLE	63382_sort_peaksnarrowPeak	ENCODE	ENCSR359NFW_1	ENCODE_1353
CHD1	ENCODE: TF	MCF-7	Breast	Breast Invasive Carcinoma	BRCA	Breast Invasive Carcinoma	CCLE	63386_sort_peaksnarrowPeak	ENCODE	ENCSR360JOC_1	ENCODE_1575
ELK1	Helix-turn-helix domains	MCF-7	Breast	Breast Invasive Carcinoma	BRCA	Breast Invasive Carcinoma	CCLE	63432_sort_peaksnarrowPeak	ENCODE	ENCSR382WLL_1	ENCODE_1577
DEAF1	alpha-Helices exposed by beta-structures	K562	Bone Marrow	Chronic Myeloid Leukaemia	LCML	Chronic Myeloid Leukaemia	CCLE	63449_sort_peaksnarrowPeak	ENCODE	ENCSR387SYS_1	ENCODE_1361
GATAD2B	Zinc-coordinating DNA-binding domains	MCF-7	Breast	Breast Invasive Carcinoma	BRCA	Breast Invasive Carcinoma	CCLE	63454_sort_peaksnarrowPeak	ENCODE	ENCSR389BLX_1	ENCODE_1579
RCOR1	Helix-turn-helix domains	MCF-7	Breast	Breast Invasive Carcinoma	BRCA	Breast Invasive Carcinoma	CCLE	63457_sort_peaksnarrowPeak	ENCODE	ENCSR391JII_1	ENCODE_1581
MTA3	TcoF: TF	MCF-7	Breast	Breast Invasive Carcinoma	BRCA	Breast Invasive Carcinoma	CCLE	63459_sort_peaksnarrowPeak	ENCODE	ENCSR391KQC_1	ENCODE_1583
IKZF1	Zinc-coordinating DNA-binding domains	K562	Bone Marrow	Chronic Myeloid Leukaemia	LCML	Chronic Myeloid Leukaemia	CCLE	63462_sort_peaksnarrowPeak	ENCODE	ENCSR395HWC_1	ENCODE_1366
MBD1	Zinc-coordinating DNA-binding domains	HepG2	Liver	Liver Hepatocellular Carcinoma	LIHC	Liver Hepatocellular Carcinoma	CCLE	63464_sort_peaksnarrowPeak	ENCODE	ENCSR396QWK_1	ENCODE_1175
POLR2H	ENCODE: TF	K562	Bone Marrow	Chronic Myeloid Leukaemia	LCML	Chronic Myeloid Leukaemia	CCLE	63477_sort_peaksnarrowPeak	ENCODE	ENCSR400FSM_1	ENCODE_1368
CTCF	Zinc-coordinating DNA-binding domains	MM1S	Marrow	Multiple Myeloma	MM	Multiple Myeloma	CCLE	63479_sort_peaksnarrowPeak	ENCODE	ENCSR402IDP_1	ENCODE_1625
MTA2	TcoF: TF	K562	Bone Marrow	Chronic Myeloid Leukaemia	LCML	Chronic Myeloid Leukaemia	CCLE	63517_sort_peaksnarrowPeak	ENCODE	ENCSR411UYA_1	ENCODE_1374
CEBPB	Basic domains	K562	Bone Marrow	Chronic Myeloid Leukaemia	LCML	Chronic Myeloid Leukaemia	CCLE	63533_sort_peaksnarrowPeak	ENCODE	ENCSR416QLJ_1	ENCODE_1378
GATA3	Zinc-coordinating DNA-binding domains	MCF-7	Breast	Breast Invasive Carcinoma	BRCA	Breast Invasive Carcinoma	CCLE	63545_sort_peaksnarrowPeak	ENCODE	ENCSR423RTK_1	ENCODE_1585
MIER1	Helix-turn-helix domains	K562	Bone Marrow	Chronic Myeloid Leukaemia	LCML	Chronic Myeloid Leukaemia	CCLE	63554_sort_peaksnarrowPeak	ENCODE	ENCSR426MDV_1	ENCODE_1380
MLLT1	TcoF: TF	MCF-7	Breast	Breast Invasive Carcinoma	BRCA	Breast Invasive Carcinoma	CCLE	63556_sort_peaksnarrowPeak	ENCODE	ENCSR427BBI_1	ENCODE_1587
ADNP	TcoF: TF	K562	Bone Marrow	Chronic Myeloid Leukaemia	LCML	Chronic Myeloid Leukaemia	CCLE	63581_sort_peaksnarrowPeak	ENCODE	ENCSR440VKE_1	ENCODE_1382
TCF7	Other all-alpha-helical DNA-binding domains	HepG2	Liver	Liver Hepatocellular Carcinoma	LIHC	Liver Hepatocellular Carcinoma	CCLE	63591_sort_peaksnarrowPeak	ENCODE	ENCSR444LIN_1	ENCODE_1177
SOX13	Other all-alpha-helical DNA-binding domains	HepG2	Liver	Liver Hepatocellular Carcinoma	LIHC	Liver Hepatocellular Carcinoma	CCLE	63593_sort_peaksnarrowPeak	ENCODE	ENCSR445ACU_1	ENCODE_1179
ZKSCAN8	Zinc-coordinating DNA-binding domains	K562	Bone Marrow	Chronic Myeloid Leukaemia	LCML	Chronic Myeloid Leukaemia	CCLE	63610_sort_peaksnarrowPeak	ENCODE	ENCSR448UKK_1	ENCODE_1386
ZKSCAN1	Zinc-coordinating DNA-binding domains	MCF-7	Breast	Breast Invasive Carcinoma	BRCA	Breast Invasive Carcinoma	CCLE	63614_sort_peaksnarrowPeak	ENCODE	ENCSR449UFF_1	ENCODE_1589
FOXK2	Helix-turn-helix domains	MCF-7	Breast	Breast Invasive Carcinoma	BRCA	Breast Invasive Carcinoma	CCLE	63642_sort_peaksnarrowPeak	ENCODE	ENCSR465VLK_1	ENCODE_1591
ELF1	Helix-turn-helix domains	MCF-7	Breast	Breast Invasive Carcinoma	BRCA	Breast Invasive Carcinoma	CCLE	63674_sort_peaksnarrowPeak	ENCODE	ENCSR475SOC_1	ENCODE_1595
SMC3	ENCODE: TF	A549	Lung	Lung Adenocarcinoma	LUAD	Lung Adenocarcinoma	CCLE	63687_sort_peaksnarrowPeak	ENCODE	ENCSR481YWD_1	ENCODE_0764
ZC3H8	Zinc-coordinating DNA-binding domains	K562	Bone Marrow	Chronic Myeloid Leukaemia	LCML	Chronic Myeloid Leukaemia	CCLE	63718_sort_peaksnarrowPeak	ENCODE	ENCSR494PWZ_1	ENCODE_1388
ELF1	Helix-turn-helix domains	K562	Bone Marrow	Chronic Myeloid Leukaemia	LCML	Chronic Myeloid Leukaemia	CCLE	63733_sort_peaksnarrowPeak	ENCODE	ENCSR502OEK_1	ENCODE_1390
NR2F6	Zinc-coordinating DNA-binding domains	HepG2	Liver	Liver Hepatocellular Carcinoma	LIHC	Liver Hepatocellular Carcinoma	CCLE	63771_sort_peaksnarrowPeak	ENCODE	ENCSR518WPL_1	ENCODE_1181
RAD51	ENCODE: TF	K562	Bone Marrow	Chronic Myeloid Leukaemia	LCML	Chronic Myeloid Leukaemia	CCLE	63793_sort_peaksnarrowPeak	ENCODE	ENCSR524BUE_1	ENCODE_1394
ZBTB40	Zinc-coordinating DNA-binding domains	HepG2	Liver	Liver Hepatocellular Carcinoma	LIHC	Liver Hepatocellular Carcinoma	CCLE	63799_sort_peaksnarrowPeak	ENCODE	ENCSR525YFS_1	ENCODE_1185
HLF	Basic domains	HepG2	Liver	Liver Hepatocellular Carcinoma	LIHC	Liver Hepatocellular Carcinoma	CCLE	63808_sort_peaksnarrowPeak	ENCODE	ENCSR528PSI_1	ENCODE_1187
L3MBTL2	TcoF: TF	K562	Bone Marrow	Chronic Myeloid Leukaemia	LCML	Chronic Myeloid Leukaemia	CCLE	63813_sort_peaksnarrowPeak	ENCODE	ENCSR530XQI_1	ENCODE_1396
ZNF740	Zinc-coordinating DNA-binding domains	K562	Bone Marrow	Chronic Myeloid Leukaemia	LCML	Chronic Myeloid Leukaemia	CCLE	63819_sort_peaksnarrowPeak	ENCODE	ENCSR532EMP_1	ENCODE_1398
GTF2E2	ENCODE: TF	K562	Bone Marrow	Chronic Myeloid Leukaemia	LCML	Chronic Myeloid Leukaemia	CCLE	63821_sort_peaksnarrowPeak	ENCODE	ENCSR532KTI_1	ENCODE_1400
HNRNPLL	ENCODE: TF	K562	Bone Marrow	Chronic Myeloid Leukaemia	LCML	Chronic Myeloid Leukaemia	CCLE	63856_sort_peaksnarrowPeak	ENCODE	ENCSR544REV_1	ENCODE_1404
FOSL2	Basic domains	MCF-7	Breast	Breast Invasive Carcinoma	BRCA	Breast Invasive Carcinoma	CCLE	63858_sort_peaksnarrowPeak	ENCODE	ENCSR546KCN_1	ENCODE_1599
KLF1	Zinc-coordinating DNA-binding domains	K562	Bone Marrow	Chronic Myeloid Leukaemia	LCML	Chronic Myeloid Leukaemia	CCLE	63869_sort_peaksnarrowPeak	ENCODE	ENCSR550HCT_1	ENCODE_1406
MTA2	TcoF: TF	MCF-7	Breast	Breast Invasive Carcinoma	BRCA	Breast Invasive Carcinoma	CCLE	63873_sort_peaksnarrowPeak	ENCODE	ENCSR551ZDZ_1	ENCODE_1601
NFE2	Basic domains	K562	Bone Marrow	Chronic Myeloid Leukaemia	LCML	Chronic Myeloid Leukaemia	CCLE	63877_sort_peaksnarrowPeak	ENCODE	ENCSR552YGL_1	ENCODE_1408
NFE2L1	Basic domains	K562	Bone Marrow	Chronic Myeloid Leukaemia	LCML	Chronic Myeloid Leukaemia	CCLE	63894_sort_peaksnarrowPeak	ENCODE	ENCSR557PSD_1	ENCODE_1410
YBX3	beta-Barrel DNA-binding domains	K562	Bone Marrow	Chronic Myeloid Leukaemia	LCML	Chronic Myeloid Leukaemia	CCLE	63935_sort_peaksnarrowPeak	ENCODE	ENCSR567JEU_1	ENCODE_1414
SSRP1	Other all-alpha-helical DNA-binding domains	HepG2	Liver	Liver Hepatocellular Carcinoma	LIHC	Liver Hepatocellular Carcinoma	CCLE	63942_sort_peaksnarrowPeak	ENCODE	ENCSR571PDN_1	ENCODE_1189
ZNF197	Zinc-coordinating DNA-binding domains	K562	Bone Marrow	Chronic Myeloid Leukaemia	LCML	Chronic Myeloid Leukaemia	CCLE	63956_sort_peaksnarrowPeak	ENCODE	ENCSR580IAO_1	ENCODE_1416
SMARCA4	TcoF: TF	K562	Bone Marrow	Chronic Myeloid Leukaemia	LCML	Chronic Myeloid Leukaemia	CCLE	63970_sort_peaksnarrowPeak	ENCODE	ENCSR587OQL_1	ENCODE_1418
RUNX1	Immunoglobulin fold	K562	Bone Marrow	Chronic Myeloid Leukaemia	LCML	Chronic Myeloid Leukaemia	CCLE	63972_sort_peaksnarrowPeak	ENCODE	ENCSR588AKU_1	ENCODE_1420
GATA4	Zinc-coordinating DNA-binding domains	HepG2	Liver	Liver Hepatocellular Carcinoma	LIHC	Liver Hepatocellular Carcinoma	CCLE	63974_sort_peaksnarrowPeak	ENCODE	ENCSR590CNM_1	ENCODE_1191
ZNF512	Zinc-coordinating DNA-binding domains	K562	Blood	Chronic Myeloid Leukaemia	LCML	Chronic Myeloid Leukaemia	CCLE	63976_sort_peaksnarrowPeak	ENCODE	ENCSR591CCL_1	ENCODE_1422
NBN	ENCODE: TF	MCF-7	Breast	Breast Invasive Carcinoma	BRCA	Breast Invasive Carcinoma	CCLE	63978_sort_peaksnarrowPeak	ENCODE	ENCSR591EBL_1	ENCODE_1603
ETS2	Helix-turn-helix domains	K562	Bone Marrow	Chronic Myeloid Leukaemia	LCML	Chronic Myeloid Leukaemia	CCLE	63992_sort_peaksnarrowPeak	ENCODE	ENCSR596IKD_1	ENCODE_1424
ZNF589	Zinc-coordinating DNA-binding domains	K562	Bone Marrow	Chronic Myeloid Leukaemia	LCML	Chronic Myeloid Leukaemia	CCLE	64008_sort_peaksnarrowPeak	ENCODE	ENCSR603XLW_1	ENCODE_1426
KLF13	Zinc-coordinating DNA-binding domains	K562	Bone Marrow	Chronic Myeloid Leukaemia	LCML	Chronic Myeloid Leukaemia	CCLE	64021_sort_peaksnarrowPeak	ENCODE	ENCSR608HVP_1	ENCODE_1428
HBP1	Other all-alpha-helical DNA-binding domains	HepG2	Liver	Liver Hepatocellular Carcinoma	LIHC	Liver Hepatocellular Carcinoma	CCLE	64038_sort_peaksnarrowPeak	ENCODE	ENCSR616WEG_1	ENCODE_1193
HINFP	Zinc-coordinating DNA-binding domains	K562	Bone Marrow	Chronic Myeloid Leukaemia	LCML	Chronic Myeloid Leukaemia	CCLE	64045_sort_peaksnarrowPeak	ENCODE	ENCSR619GFP_1	ENCODE_1430
CEBPG	Basic domains	K562	Bone Marrow	Chronic Myeloid Leukaemia	LCML	Chronic Myeloid Leukaemia	CCLE	64052_sort_peaksnarrowPeak	ENCODE	ENCSR620VIC_1	ENCODE_1432
UBTF	Other all-alpha-helical DNA-binding domains	HeLa-S3	Cervix	Cervical adenocarcinoma	CESC	Cervical adenocarcinoma	manual	64087_sort_peaksnarrowPeak	ENCODE	ENCSR634ZGP_1	ENCODE_1135
TEAD2	Helix-turn-helix domains	K562	Bone Marrow	Chronic Myeloid Leukaemia	LCML	Chronic Myeloid Leukaemia	CCLE	64089_sort_peaksnarrowPeak	ENCODE	ENCSR635GTR_1	ENCODE_1442
MEF2D	alpha-Helices exposed by beta-structures	K562	Bone Marrow	Chronic Myeloid Leukaemia	LCML	Chronic Myeloid Leukaemia	CCLE	64127_sort_peaksnarrowPeak	ENCODE	ENCSR647ZXA_1	ENCODE_1448
HHEX	Helix-turn-helix domains	HepG2	Liver	Liver Hepatocellular Carcinoma	LIHC	Liver Hepatocellular Carcinoma	CCLE	64139_sort_peaksnarrowPeak	ENCODE	ENCSR656JZL_1	ENCODE_1195
NFRKB	TcoF: TF	K562	Bone Marrow	Chronic Myeloid Leukaemia	LCML	Chronic Myeloid Leukaemia	CCLE	64143_sort_peaksnarrowPeak	ENCODE	ENCSR657EOF_1	ENCODE_1452
ATF4	Basic domains	HepG2	Liver	Liver Hepatocellular Carcinoma	LIHC	Liver Hepatocellular Carcinoma	CCLE	64175_sort_peaksnarrowPeak	ENCODE	ENCSR669LCD_1	ENCODE_1197
ZNF207	TcoF: TF	HepG2	Liver	Liver Hepatocellular Carcinoma	LIHC	Liver Hepatocellular Carcinoma	CCLE	64209_sort_peaksnarrowPeak	ENCODE	ENCSR683CSF_1	ENCODE_1199
NFE2L2	Basic domains	HeLa-S3	Cervix	Cervical adenocarcinoma	CESC	Cervical adenocarcinoma	manual	64298_sort_peaksnarrowPeak	ENCODE	ENCSR707IUN_1	ENCODE_1137
NR2F6	Zinc-coordinating DNA-binding domains	K562	Bone Marrow	Chronic Myeloid Leukaemia	LCML	Chronic Myeloid Leukaemia	CCLE	64300_sort_peaksnarrowPeak	ENCODE	ENCSR707QWA_1	ENCODE_1460
E2F5	TcoF: TF	K562	Bone Marrow	Chronic Myeloid Leukaemia	LCML	Chronic Myeloid Leukaemia	CCLE	64302_sort_peaksnarrowPeak	ENCODE	ENCSR709DRM_1	ENCODE_1462
ETV4	Helix-turn-helix domains	HepG2	Liver	Liver Hepatocellular Carcinoma	LIHC	Liver Hepatocellular Carcinoma	CCLE	64317_sort_peaksnarrowPeak	ENCODE	ENCSR714YZG_1	ENCODE_1201
DPF2	TcoF: TF	K562	Bone Marrow	Chronic Myeloid Leukaemia	LCML	Chronic Myeloid Leukaemia	CCLE	64319_sort_peaksnarrowPeak	ENCODE	ENCSR715CCR_1	ENCODE_1464
ZNF644	Zinc-coordinating DNA-binding domains	K562	Bone Marrow	Chronic Myeloid Leukaemia	LCML	Chronic Myeloid Leukaemia	CCLE	64348_sort_peaksnarrowPeak	ENCODE	ENCSR729HVR_1	ENCODE_1466
SP1	Zinc-coordinating DNA-binding domains	MCF-7	Breast	Breast Invasive Carcinoma	BRCA	Breast Invasive Carcinoma	CCLE	64350_sort_peaksnarrowPeak	ENCODE	ENCSR729LGA_1	ENCODE_1613
MYNN	Zinc-coordinating DNA-binding domains	K562	Bone Marrow	Chronic Myeloid Leukaemia	LCML	Chronic Myeloid Leukaemia	CCLE	64369_sort_peaksnarrowPeak	ENCODE	ENCSR737LTZ_1	ENCODE_1468
BACH1	Basic domains	K562	Bone Marrow	Chronic Myeloid Leukaemia	LCML	Chronic Myeloid Leukaemia	CCLE	64377_sort_peaksnarrowPeak	ENCODE	ENCSR740NPG_1	ENCODE_1472
NR2C2	Zinc-coordinating DNA-binding domains	K562	Bone Marrow	Chronic Myeloid Leukaemia	LCML	Chronic Myeloid Leukaemia	CCLE	64394_sort_peaksnarrowPeak	ENCODE	ENCSR750LYM_1	ENCODE_1474
HMBOX1	Helix-turn-helix domains	K562	Bone Marrow	Chronic Myeloid Leukaemia	LCML	Chronic Myeloid Leukaemia	CCLE	64414_sort_peaksnarrowPeak	ENCODE	ENCSR757IIU_1	ENCODE_1476
KLF16	Zinc-coordinating DNA-binding domains	K562	Bone Marrow	Chronic Myeloid Leukaemia	LCML	Chronic Myeloid Leukaemia	CCLE	64424_sort_peaksnarrowPeak	ENCODE	ENCSR760UVO_1	ENCODE_1477
RELA	Immunoglobulin fold	K562	Bone Marrow	Chronic Myeloid Leukaemia	LCML	Chronic Myeloid Leukaemia	CCLE	64465_sort_peaksnarrowPeak	ENCODE	ENCSR772EEN_1	ENCODE_1479
TSC22D4	Basic domains	K562	Bone Marrow	Chronic Myeloid Leukaemia	LCML	Chronic Myeloid Leukaemia	CCLE	64519_sort_peaksnarrowPeak	ENCODE	ENCSR787RVK_1	ENCODE_1481
RFX1	Helix-turn-helix domains	MCF-7	Breast	Breast Invasive Carcinoma	BRCA	Breast Invasive Carcinoma	CCLE	64525_sort_peaksnarrowPeak	ENCODE	ENCSR788XNX_1	ENCODE_1615
JUNB	Basic domains	K562	Bone Marrow	Chronic Myeloid Leukaemia	LCML	Chronic Myeloid Leukaemia	CCLE	64537_sort_peaksnarrowPeak	ENCODE	ENCSR795IYP_1	ENCODE_1483
YBX1	beta-Barrel DNA-binding domains	HepG2	Liver	Liver Hepatocellular Carcinoma	LIHC	Liver Hepatocellular Carcinoma	CCLE	64543_sort_peaksnarrowPeak	ENCODE	ENCSR799GOY_1	ENCODE_1203
HNF1A	Helix-turn-helix domains	HepG2	Liver	Liver Hepatocellular Carcinoma	LIHC	Liver Hepatocellular Carcinoma	CCLE	64546_sort_peaksnarrowPeak	ENCODE	ENCSR800QIT_1	ENCODE_1205
SNRNP70	ENCODE: TF	K562	Bone Marrow	Chronic Myeloid Leukaemia	LCML	Chronic Myeloid Leukaemia	CCLE	64561_sort_peaksnarrowPeak	ENCODE	ENCSR807RSE_1	ENCODE_1487
MAFG	Basic domains	K562	Bone Marrow	Chronic Myeloid Leukaemia	LCML	Chronic Myeloid Leukaemia	CCLE	64575_sort_peaksnarrowPeak	ENCODE	ENCSR818DQV_1	ENCODE_1491
NRF1	Basic domains	K562	Bone Marrow	Chronic Myeloid Leukaemia	LCML	Chronic Myeloid Leukaemia	CCLE	64621_sort_peaksnarrowPeak	ENCODE	ENCSR837EYC_1	ENCODE_1497
FOXJ2	Helix-turn-helix domains	K562	Bone Marrow	Chronic Myeloid Leukaemia	LCML	Chronic Myeloid Leukaemia	CCLE	64653_sort_peaksnarrowPeak	ENCODE	ENCSR847LBF_1	ENCODE_1499
ZMYM3	ENCODE: TF	HepG2	Liver	Liver Hepatocellular Carcinoma	LIHC	Liver Hepatocellular Carcinoma	CCLE	64656_sort_peaksnarrowPeak	ENCODE	ENCSR848YWD_1	ENCODE_1209
PBX2	TcoF: TF	HepG2	Liver	Liver Hepatocellular Carcinoma	LIHC	Liver Hepatocellular Carcinoma	CCLE	64660_sort_peaksnarrowPeak	ENCODE	ENCSR849DFF_1	ENCODE_1211
NRF1	Basic domains	HepG2	Liver	Liver Hepatocellular Carcinoma	LIHC	Liver Hepatocellular Carcinoma	CCLE	64667_sort_peaksnarrowPeak	ENCODE	ENCSR853ADA_1	ENCODE_1213
IRF1	Helix-turn-helix domains	K562	Bone Marrow	Chronic Myeloid Leukaemia	LCML	Chronic Myeloid Leukaemia	CCLE	64675_sort_peaksnarrowPeak	ENCODE	ENCSR854MCV_1	ENCODE_1501
TCF7	Other all-alpha-helical DNA-binding domains	K562	Bone Marrow	Chronic Myeloid Leukaemia	LCML	Chronic Myeloid Leukaemia	CCLE	64696_sort_peaksnarrowPeak	ENCODE	ENCSR863KUB_1	ENCODE_1503
YBX1	beta-Barrel DNA-binding domains	MCF-7	Breast	Breast Invasive Carcinoma	BRCA	Breast Invasive Carcinoma	CCLE	64704_sort_peaksnarrowPeak	ENCODE	ENCSR864KNH_1	ENCODE_1617
ZBTB33	Zinc-coordinating DNA-binding domains	K562	Bone Marrow	Chronic Myeloid Leukaemia	LCML	Chronic Myeloid Leukaemia	CCLE	64738_sort_peaksnarrowPeak	ENCODE	ENCSR876GXA_1	ENCODE_1505
ZKSCAN1	Zinc-coordinating DNA-binding domains	K562	Bone Marrow	Chronic Myeloid Leukaemia	LCML	Chronic Myeloid Leukaemia	CCLE	64745_sort_peaksnarrowPeak	ENCODE	ENCSR882ERE_1	ENCODE_1507
TCF7L2	Other all-alpha-helical DNA-binding domains	K562	Bone Marrow	Chronic Myeloid Leukaemia	LCML	Chronic Myeloid Leukaemia	CCLE	64758_sort_peaksnarrowPeak	ENCODE	ENCSR888XZK_1	ENCODE_1509
SRSF3	ENCODE: TF	HepG2	Liver	Liver Hepatocellular Carcinoma	LIHC	Liver Hepatocellular Carcinoma	CCLE	64770_sort_peaksnarrowPeak	ENCODE	ENCSR893LEC_1	ENCODE_1215
SMARCA5	Helix-turn-helix domains	K562	Bone Marrow	Chronic Myeloid Leukaemia	LCML	Chronic Myeloid Leukaemia	CCLE	64776_sort_peaksnarrowPeak	ENCODE	ENCSR895HSJ_1	ENCODE_1513
ZNF687	Zinc-coordinating DNA-binding domains	MCF-7	Breast	Breast Invasive Carcinoma	BRCA	Breast Invasive Carcinoma	CCLE	64786_sort_peaksnarrowPeak	ENCODE	ENCSR899BKM_1	ENCODE_1619
FOSL2	Basic domains	A549	Lung	Lung Adenocarcinoma	LUAD	Lung Adenocarcinoma	CCLE	64788_sort_peaksnarrowPeak	ENCODE	ENCSR900RUE_1	ENCODE_0845
CREM	Basic domains	HepG2	Liver	Liver Hepatocellular Carcinoma	LIHC	Liver Hepatocellular Carcinoma	CCLE	64797_sort_peaksnarrowPeak	ENCODE	ENCSR903ELW_1	ENCODE_1217
NONO	Yet undefined DNA-binding domains	MCF-7	Breast	Breast Invasive Carcinoma	BRCA	Breast Invasive Carcinoma	CCLE	64839_sort_peaksnarrowPeak	ENCODE	ENCSR912NMR_1	ENCODE_1621
ZFX	Zinc-coordinating DNA-binding domains	K562	Bone Marrow	Chronic Myeloid Leukaemia	LCML	Chronic Myeloid Leukaemia	CCLE	64865_sort_peaksnarrowPeak	ENCODE	ENCSR920ASP_1	ENCODE_1521
IRF9	Helix-turn-helix domains	K562	Bone Marrow	Chronic Myeloid Leukaemia	LCML	Chronic Myeloid Leukaemia	CCLE	64874_sort_peaksnarrowPeak	ENCODE	ENCSR926KTP_1	ENCODE_1525
NCOA1	Basic domains	K562	Bone Marrow	Chronic Myeloid Leukaemia	LCML	Chronic Myeloid Leukaemia	CCLE	64887_sort_peaksnarrowPeak	ENCODE	ENCSR931HNY_1	ENCODE_1527
MBD2	TcoF: TF	MCF-7	Breast	Breast Invasive Carcinoma	BRCA	Breast Invasive Carcinoma	CCLE	64900_sort_peaksnarrowPeak	ENCODE	ENCSR940MHE_1	ENCODE_1623
NR3C1	Zinc-coordinating DNA-binding domains	A549	Lung	Lung Adenocarcinoma	LUAD	Lung Adenocarcinoma	CCLE	64930_sort_peaksnarrowPeak	ENCODE	ENCSR952GOL_1	ENCODE_0863
SNRNP70	ENCODE: TF	HepG2	Liver	Liver Hepatocellular Carcinoma	LIHC	Liver Hepatocellular Carcinoma	CCLE	64949_sort_peaksnarrowPeak	ENCODE	ENCSR958VVX_1	ENCODE_1219
NR2F1	Zinc-coordinating DNA-binding domains	K562	Bone Marrow	Chronic Myeloid Leukaemia	LCML	Chronic Myeloid Leukaemia	CCLE	64996_sort_peaksnarrowPeak	ENCODE	ENCSR970NKQ_1	ENCODE_1537
DNMT1	Zinc-coordinating DNA-binding domains	K562	Bone Marrow	Chronic Myeloid Leukaemia	LCML	Chronic Myeloid Leukaemia	CCLE	65040_sort_peaksnarrowPeak	ENCODE	ENCSR987PBI_1	ENCODE_1541
MCM3	ENCODE: TF	K562	Bone Marrow	Chronic Myeloid Leukaemia	LCML	Chronic Myeloid Leukaemia	CCLE	65048_sort_peaksnarrowPeak	ENCODE	ENCSR990AZC_1	ENCODE_1543
TGIF2	Helix-turn-helix domains	HepG2	Liver	Liver Hepatocellular Carcinoma	LIHC	Liver Hepatocellular Carcinoma	CCLE	65056_sort_peaksnarrowPeak	ENCODE	ENCSR993LMB_1	ENCODE_1221
RUNX	Immunoglobulin fold	Jurkat	Blood	Acute Lymphoblastic Leukemia	ALL	Acute Lymphoblastic Leukemia	CCLE	GSE17954RUNXJURKAT_remap2018_hg19__v1_2	Remap	GSE17954	Remap_0006
ERG	Helix-turn-helix domains	K562	Bone Marrow	Chronic Myeloid Leukaemia	LCML	Chronic Myeloid Leukaemia	CCLE	GSE23730ERGK562_remap2018_hg19__v1_2	Remap	GSE23730	Remap_0022
ERG	Helix-turn-helix domains	MCF-7	Breast	Breast Invasive Carcinoma	BRCA	Breast Invasive Carcinoma	CCLE	GSE23730ERGMCF7_remap2018_hg19__v1_2	Remap	GSE23730	Remap_0023
TFAP4	Basic domains	LNCAP	Prostate	Prostate Adenocarcinoma	PRAD	Prostate Adenocarcinoma	CCLE	GSE28857TFAP4LNCAP_remap2018_hg19__v1_2	Remap	GSE28857	Remap_0030
GATA3	Zinc-coordinating DNA-binding domains	Jurkat	Blood	Acute Lymphoblastic Leukemia	ALL	Acute Lymphoblastic Leukemia	CCLE	GSE29180GATA3JURKAT_remap2018_hg19__v1_2	Remap	GSE29180	Remap_0031
TCF12	Basic domains	Jurkat	Blood	Acute Lymphoblastic Leukemia	ALL	Acute Lymphoblastic Leukemia	CCLE	GSE29180TCF12JURKAT_remap2018_hg19__v1_2	Remap	GSE29180	Remap_0034
TCF3	Basic domains	Jurkat	Blood	Acute Lymphoblastic Leukemia	ALL	Acute Lymphoblastic Leukemia	CCLE	GSE29180TCF3JURKAT_remap2018_hg19__v1_2	Remap	GSE29180	Remap_0035
NCOR	Helix-turn-helix domains	OCI-LY1	Hemo-lymphocytic	Diffuse Large B-cell Lymphoma	DLBC	Diffuse Large B-cell Lymphoma	manual	GSE29282NCOROCILY1_remap2018_hg19__v1_2	Remap	GSE29282	Remap_0038
ZNF143	Zinc-coordinating DNA-binding domains	CUTLL1	Hemo-lymphocytic	T cell Lymphoma	NA	NA	manual	GSE29600ZNF143CUTLL1_remap2018_hg19__v1_2	Remap	GSE29600	Remap_0047
JUND	Basic domains	PC-4	Prostate	Prostate Cancer	PRAD	Prostate Cancer	manual	GSE29808JUNDPC3_remap2018_hg19__v1_2	Remap	GSE29808	Remap_0048
ELF5	Helix-turn-helix domains	T-47D	Breast	Breast Invasive Carcinoma	BRCA	Breast Invasive Carcinoma	CCLE	GSE31216ELF5T47D_ELF5_48H_remap2018_hg19__v1_2	Remap	GSE31216	Remap_0061
THAP11	Zinc-coordinating DNA-binding domains	HeLa-S3	Cervix	Cervical adenocarcinoma	CESC	Cervical adenocarcinoma	CCLE	GSE31417THAP11HELA_remap2018_hg19__v1_2	Remap	GSE31417	Remap_0064
CDX2	Helix-turn-helix domains	LS180	Colon/Rectum	Colorectal Carcinoma	COAD/READ	Colorectal Carcinoma	CCLE	GSE31939CDX2LS180_remap2018_hg19__v1_2	Remap	GSE31939	Remap_0068
CEBPB	Basic domains	LS180	Colon/Rectum	Colorectal Carcinoma	COAD/READ	Colorectal Carcinoma	CCLE	GSE31939CEBPBLS180_remap2018_hg19__v1_2	Remap	GSE31939	Remap_0069
RXR	Zinc-coordinating DNA-binding domains	LS180	Colon/Rectum	Colorectal Carcinoma	COAD/READ	Colorectal Carcinoma	CCLE	GSE31939RXRLS180_remap2018_hg19__v1_2	Remap	GSE31939	Remap_0071
TCF4	Basic domains	LS180	Colon/Rectum	Colorectal Carcinoma	COAD/READ	Colorectal Carcinoma	CCLE	GSE31939TCF4LS180_remap2018_hg19__v1_2	Remap	GSE31939	Remap_0072
VDR	Zinc-coordinating DNA-binding domains	LS180	Colon/Rectum	Colorectal Carcinoma	COAD/READ	Colorectal Carcinoma	CCLE	GSE31939VDRLS180_remap2018_hg19__v1_2	Remap	GSE31939	Remap_0073
HOXA9	Helix-turn-helix domains	SEM	Hemo-lymphocytic	Acute Lymphoblastic Leukemia	ALL	Acute Lymphoblastic Leukemia	CCLE	GSE38339HOXA9SEM_remap2018_hg19__v1_2	Remap	GSE38339	Remap_0091
MEIS1	Helix-turn-helix domains	SEM	Blood	Acute Lymphoblastic Leukemia	ALL	Acute Lymphoblastic Leukemia	CCLE	GSE38339MEIS1SEM_remap2018_hg19__v1_2	Remap	GSE38339	Remap_0092
HSF1	Helix-turn-helix domains	HT29	Colon/Rectum	Colorectal Carcinoma	COAD/READ	Colorectal Carcinoma	CCLE	GSE38901HSF1HT29_remap2018_hg19__v1_2	Remap	GSE38901	Remap_0093
HSF1	Helix-turn-helix domains	SW620	Colon/Rectum	Colorectal Carcinoma	COAD/READ	Colorectal Carcinoma	CCLE	GSE38901HSF1SW620_remap2018_hg19__v1_2	Remap	GSE38901	Remap_0094
CREBBP	TcoF: TF	LS180	Colon/Rectum	Colorectal Carcinoma	COAD/READ	Colorectal Carcinoma	CCLE	GSE39277CREBBPLS180_remap2018_hg19__v1_2	Remap	GSE39277	Remap_0099
NCOA1	Basic domains	LS180	Colon/Rectum	Colorectal Carcinoma	COAD/READ	Colorectal Carcinoma	CCLE	GSE39277NCOA1LS180_remap2018_hg19__v1_2	Remap	GSE39277	Remap_0101
NCOR2	Helix-turn-helix domains	LS180	Colon/Rectum	Colorectal Carcinoma	COAD/READ	Colorectal Carcinoma	CCLE	GSE39277NCOR2LS180_remap2018_hg19__v1_2	Remap	GSE39277	Remap_0102
NCOR	Helix-turn-helix domains	LS180	Colon/Rectum	Colorectal Carcinoma	COAD/READ	Colorectal Carcinoma	CCLE	GSE39277NCORLS180_remap2018_hg19__v1_2	Remap	GSE39277	Remap_0103
FOXA1	Helix-turn-helix domains	C4-2B	Prostate	Prostate Cancer	NA	NA	manual	GSE40050FOXA1C42B_remap2018_hg19__v1_2	Remap	GSE40050	Remap_0110
TFAP2C	Basic domains	A375	Skin	Malignant Melanoma	SKCM	Malignant Melanoma	CCLE	GSE41234TFAP2CA375_DMSO_remap2018_hg19__v1_2	Remap	GSE41234	Remap_0131
ARNT	Basic domains	MCF-7	Breast	Breast Invasive Carcinoma	BRCA	Breast Invasive Carcinoma	CCLE	GSE41820ARNTMCF7_remap2018_hg19__v1_2	Remap	GSE41820	Remap_0133
KDM5B	Helix-turn-helix domains	T-47D	Breast	Breast Invasive Carcinoma	BRCA	Breast Invasive Carcinoma	CCLE	GSE46055KDM5BT47D_remap2018_hg19__v1_2	Remap	GSE46055	Remap_0159
HMBOX1	Helix-turn-helix domains	HeLa-S3	Cervix	Cervical adenocarcinoma	CESC	Cervical adenocarcinoma	CCLE	GSE46237HMBOX1HELA_remap2018_hg19__v1_2	Remap	GSE46237	Remap_0160
NR2F2	Zinc-coordinating DNA-binding domains	HeLa-S3	Cervix	Cervical adenocarcinoma	CESC	Cervical adenocarcinoma	CCLE	GSE46237NR2F2HELA_remap2018_hg19__v1_2	Remap	GSE46237	Remap_0162
ESR2	Zinc-coordinating DNA-binding domains	MCF-7	Breast	Breast Invasive Carcinoma	BRCA	Breast Invasive Carcinoma	CCLE	GSE48096ESR2MCF7_C412_E2_remap2018_hg19__v1_2	Remap	GSE48096	Remap_0172
ERG	Helix-turn-helix domains	Jurkat	Blood	Acute Lymphoblastic Leukemia	ALL	Acute Lymphoblastic Leukemia	CCLE	GSE49091ERGJURKAT_remap2018_hg19__v1_2	Remap	GSE49091	Remap_0179
GABPA	Helix-turn-helix domains	Jurkat	Blood	Acute Lymphoblastic Leukemia	ALL	Acute Lymphoblastic Leukemia	CCLE	GSE49091GABPAJURKAT_remap2018_hg19__v1_2	Remap	GSE49091	Remap_0180
GABPA	Helix-turn-helix domains	VCaP	Prostate	Prostate Adenocarcinoma	PRAD	Prostate Adenocarcinoma	CCLE	GSE49091GABPAVCAP_remap2018_hg19__v1_2	Remap	GSE49091	Remap_0182
GATA6	Zinc-coordinating DNA-binding domains	LS174T	Colon/Rectum	Colorectal Carcinoma	COAD/READ	Colorectal Carcinoma	manual	GSE49320GATA6LS174T_remap2018_hg19__v1_2	Remap	GSE49320	Remap_0188
XBP1	Basic domains	T-47D	Breast	Breast Invasive Carcinoma	BRCA	Breast Invasive Carcinoma	CCLE	GSE49952XBP1T47D_HYPO_GLUDEP_remap2018_hg19__v1_2	Remap	GSE49952	Remap_0189
GATA4	Zinc-coordinating DNA-binding domains	AGS	Stomach	Gastric Carcinoma	STAD	Gastric Carcinoma	CCLE	GSE51705GATA4AGS_remap2018_hg19__v1_2	Remap	GSE51705	Remap_0205
GATA6	Zinc-coordinating DNA-binding domains	AGS	Stomach	Gastric Carcinoma	STAD	Gastric Carcinoma	CCLE	GSE51705GATA6AGS_remap2018_hg19__v1_2	Remap	GSE51705	Remap_0206
KLF5	Zinc-coordinating DNA-binding domains	AGS	Stomach	Gastric Carcinoma	STAD	Gastric Carcinoma	CCLE	GSE51705KLF5AGS_remap2018_hg19__v1_2	Remap	GSE51705	Remap_0207
GATA4	Zinc-coordinating DNA-binding domains	KATOIII	Stomach	Gastric Carcinoma	STAD	Gastric Carcinoma	CCLE	GSE51705GATA4KATOIII_remap2018_hg19__v1_2	Remap	GSE51705	Remap_0208
GATA6	Zinc-coordinating DNA-binding domains	KATOIII	Stomach	Gastric Carcinoma	STAD	Gastric Carcinoma	CCLE	GSE51705GATA6KATOIII_remap2018_hg19__v1_2	Remap	GSE51705	Remap_0209
KLF5	Zinc-coordinating DNA-binding domains	KATOIII	Stomach	Gastric Carcinoma	STAD	Gastric Carcinoma	CCLE	GSE51705KLF5KATOIII_remap2018_hg19__v1_2	Remap	GSE51705	Remap_0210
HOXC11	Helix-turn-helix domains	MCF-7	Breast	Breast Invasive Carcinoma	BRCA	Breast Invasive Carcinoma	CCLE	GSE54027HOXC11MCF7_LY2_remap2018_hg19__v1_2	Remap	GSE54027	Remap_0222
ETS1	Helix-turn-helix domains	PANC-1	Pancreas	Pancreas Carcinoma	PAAD	Pancreas Carcinoma	CCLE	GSE59021ETS1PANC1_remap2018_hg19__v1_2	Remap	GSE59021	Remap_0251
MYC	Basic domains	LS174T	Colon/Rectum	Colorectal Carcinoma	COAD/READ	Colorectal Carcinoma	manual	GSE59223MYCLS174T_BI8622_remap2018_hg19__v1_2	Remap	GSE59223	Remap_0252
ARNT	Basic domains	T-47D	Breast	Breast Invasive Carcinoma	BRCA	Breast Invasive Carcinoma	CCLE	GSE59935ARNTT47D_HAEGIN2_remap2018_hg19__v1_2	Remap	GSE59935	Remap_0255
HIF1A	Basic domains	T-47D	Breast	Breast Invasive Carcinoma	BRCA	Breast Invasive Carcinoma	CCLE	GSE59935HIF1AT47D_HAEGIN2_remap2018_hg19__v1_2	Remap	GSE59935	Remap_0257
NRF1	Basic domains	T-47D	Breast	Breast Invasive Carcinoma	BRCA	Breast Invasive Carcinoma	CCLE	GSE59935NRF1T47D_HAEGIN2_remap2018_hg19__v1_2	Remap	GSE59935	Remap_0258
PROX1	Helix-turn-helix domains	SW480	Colon/Rectum	Colorectal Carcinoma	COAD/READ	Colorectal Carcinoma	CCLE	GSE60390PROX1SW480_remap2018_hg19__v1_2	Remap	GSE60390	Remap_0262
HSF1	Helix-turn-helix domains	U2OS	Bone	Osteosarcoma	SARC	Osteosarcoma	CCLE	GSE60984HSF1U2OS_HEAT_remap2018_hg19__v1_2	Remap	GSE60984	Remap_0263
SOX9	Other all-alpha-helical DNA-binding domains	HT29	Colon/Rectum	Colorectal Carcinoma	COAD/READ	Colorectal Carcinoma	CCLE	GSE63629SOX9HT29_remap2018_hg19__v1_2	Remap	GSE63629	Remap_0274
TP53	Immunoglobulin fold	HepG2	Liver	Liver Hepatocellular Carcinoma	LIHC	Liver Hepatocellular Carcinoma	CCLE	GSE64877TP53HEPG2_remap2018_hg19__v1_2	Remap	GSE64877	Remap_0279
GATA3	Zinc-coordinating DNA-binding domains	kelly	Brain	Neuroblastoma	NBL	Neuroblastoma	CCLE	GSE65664GATA3KELLY_remap2018_hg19__v1_2	Remap	GSE65664	Remap_0284
GATA3	Zinc-coordinating DNA-binding domains	NGP	Brain	Neuroblastoma	NBL	Neuroblastoma	manual	GSE65664GATA3NGP_remap2018_hg19__v1_2	Remap	GSE65664	Remap_0285
NR3C1	Zinc-coordinating DNA-binding domains	U2OS	Bone	Osteosarcoma	SARC	Osteosarcoma	CCLE	GSE65847NR3C1U2OS_SHHIC5_remap2018_hg19__v1_2	Remap	GSE65847	Remap_0286
TEAD4	Helix-turn-helix domains	MDA-MB-231	Breast	Breast Invasive Carcinoma	BRCA	Breast Invasive Carcinoma	CCLE	GSE66081TEAD4MDAMB231_remap2018_hg19__v1_2	Remap	GSE66081	Remap_0289
NRF1	Basic domains	HCC1954	Breast	Breast Invasive Carcinoma	BRCA	Breast Invasive Carcinoma	CCLE	GSE67867NRF1HCC1954_remap2018_hg19__v1_2	Remap	GSE67867	Remap_0296
ASCL1	Basic domains	NCI-H82	Lung	Lung Small Cell Carcinoma	SCLC	Lung Small Cell Carcinoma	CCLE	GSE69394ASCL1NCIH82_remap2018_hg19__v1_2	Remap	GSE69394	Remap_0324
MYC	Basic domains	BE2C	Brain	Neuroblastoma	NBL	Neuroblastoma	manual	GSE70098MYCBE2C_SHCTR_remap2018_hg19__v1_2	Remap	GSE70098	Remap_0327
ATRX	Zinc-coordinating DNA-binding domains	K562	Bone Marrow	Chronic Myeloid Leukaemia	LCML	Chronic Myeloid Leukaemia	CCLE	GSE70920ATRXK562_KOATRX_remap2018_hg19__v1_2	Remap	GSE70920	Remap_0335
TP63	Immunoglobulin fold	MDA-MB-231	Breast	Breast Invasive Carcinoma	BRCA	Breast Invasive Carcinoma	CCLE	GSE72009TP63MDAMB231_remap2018_hg19__v1_2	Remap	GSE72009	Remap_0343
NR3C1	Zinc-coordinating DNA-binding domains	T-47D	Breast	Breast Invasive Carcinoma	BRCA	Breast Invasive Carcinoma	CCLE	GSE72249NR3C1T47D_remap2018_hg19__v1_2	Remap	GSE72249	Remap_0350
NR3C1	Zinc-coordinating DNA-binding domains	ZR-75-1	Breast	Breast Invasive Carcinoma	BRCA	Breast Invasive Carcinoma	CCLE	GSE72249NR3C1ZR751_remap2018_hg19__v1_2	Remap	GSE72249	Remap_0353
MYCN	Basic domains	BE2C	Brain	Neuroblastoma	NBL	Neuroblastoma	manual	GSE72640MYCNBE2C_remap2018_hg19__v1_2	Remap	GSE72640	Remap_0354
SATB1	Helix-turn-helix domains	SH-SY5Y	Bone Marrow	Neuroblastoma	NBL	Neuroblastoma	manual	GSE73576SATB1SHSY5Y_remap2018_hg19__v1_2	Remap	GSE73576	Remap_0364
CTCF	Zinc-coordinating DNA-binding domains	786-O	Kidney	Kidney Renal Clear Cell Carcinoma	KIRC	Kidney Renal Clear Cell Carcinoma	CCLE	GSE78113CTCF786O_NORMOXIA_remap2018_hg19__v1_2	Remap	GSE78113	Remap_0390
TWIST1	Basic domains	BE2C	Brain	Neuroblastoma	NBL	Neuroblastoma	manual	GSE80151TWIST1BE2C_remap2018_hg19__v1_2	Remap	GSE80151	Remap_0407
KDM5A	Helix-turn-helix domains	T-47D	Breast	Breast Invasive Carcinoma	BRCA	Breast Invasive Carcinoma	CCLE	GSE80593KDM5AT47D_DMSO_remap2018_hg19__v1_2	Remap	GSE80593	Remap_0410
ZNF335	Zinc-coordinating DNA-binding domains	Jurkat	Blood	Acute Lymphoblastic Leukemia	ALL	Acute Lymphoblastic Leukemia	CCLE	GSE83116ZNF335JURKAT_remap2018_hg19__v1_2	Remap	GSE83116	Remap_0413
MYC	Basic domains	Jurkat	Blood	Acute Lymphoblastic Leukemia	ALL	Acute Lymphoblastic Leukemia	CCLE	GSE83777MYCJURKAT_remap2018_hg19__v1_2	Remap	GSE83777	Remap_0416
RELA	Immunoglobulin fold	LNCAP	Prostate	Prostate Adenocarcinoma	PRAD	Prostate Adenocarcinoma	CCLE	GSE83860RELALNCAP_DHT_TNFA_remap2018_hg19__v1_2	Remap	GSE83860	Remap_0428
TEAD4	Helix-turn-helix domains	BE2C	Brain	Neuroblastoma	NBL	Neuroblastoma	manual	GSE84389TEAD4BE2C_remap2018_hg19__v1_2	Remap	GSE84389	Remap_0432
CTCF	Zinc-coordinating DNA-binding domains	VCaP	Prostate	Prostate Adenocarcinoma	PRAD	Prostate Adenocarcinoma	CCLE	GSE84432CTCFVCAP_ETOH_remap2018_hg19__v1_2	Remap	GSE84432	Remap_0435
FOXM1	Helix-turn-helix domains	MDA-MB-231	Breast	Breast Invasive Carcinoma	BRCA	Breast Invasive Carcinoma	CCLE	39460_sort_peaksnarrowPeak	Cistrome	GSM1000999	Cistrome_0007
SAP30	ENCODE: TF	K562	Bone Marrow	Chronic Myeloid Leukaemia	LCML	Chronic Myeloid Leukaemia	CCLE	45419_sort_peaksnarrowPeak	ENCODE	GSM1003445	ENCODE_0002
SETDB1	ENCODE: TF	K562	Bone Marrow	Chronic Myeloid Leukaemia	LCML	Chronic Myeloid Leukaemia	CCLE	45386_sort_peaksnarrowPeak	ENCODE	GSM1003452	ENCODE_0009
CTCF	Zinc-coordinating DNA-binding domains	DND-41	Hemo-lymphocytic	Acute Lymphoblastic Leukemia	ALL	Acute Lymphoblastic Leukemia	CCLE	45189_sort_peaksnarrowPeak	ENCODE	GSM1003464	ENCODE_0011
EZH2	TcoF: TF	HepG2	Liver	Liver Hepatocellular Carcinoma	LIHC	Liver Hepatocellular Carcinoma	CCLE	45294_sort_peaksnarrowPeak	ENCODE	GSM1003487	ENCODE_0018
WHSC1	Other all-alpha-helical DNA-binding domains	K562	Bone Marrow	Chronic Myeloid Leukaemia	LCML	Chronic Myeloid Leukaemia	CCLE	45389_sort_peaksnarrowPeak	ENCODE	GSM1003492	ENCODE_0021
REST	Zinc-coordinating DNA-binding domains	K562	Bone Marrow	Chronic Myeloid Leukaemia	LCML	Chronic Myeloid Leukaemia	CCLE	45385_sort_peaksnarrowPeak	ENCODE	GSM1003507	ENCODE_0275
CHD4	ENCODE: TF	K562	Bone Marrow	Chronic Myeloid Leukaemia	LCML	Chronic Myeloid Leukaemia	CCLE	45381_sort_peaksnarrowPeak	ENCODE	GSM1003510	ENCODE_0025
EZH2	TcoF: TF	HeLa-S3	Cervix	Cervical adenocarcinoma	CESC	Cervical adenocarcinoma	manual	45287_sort_peaksnarrowPeak	ENCODE	GSM1003520	ENCODE_0027
ETS1	Helix-turn-helix domains	K562	Bone Marrow	Chronic Myeloid Leukaemia	LCML	Chronic Myeloid Leukaemia	CCLE	46278_sort_peaksnarrowPeak	ENCODE	GSM803442	ENCODE_0310
EZH2	TcoF: TF	DND-41	Hemo-lymphocytic	Acute Lymphoblastic Leukemia	ALL	Acute Lymphoblastic Leukemia	CCLE	45192_sort_peaksnarrowPeak	ENCODE	GSM1003522	ENCODE_0028
EZH2	TcoF: TF	OCI-LY1	Hemo-lymphocytic	Diffuse Large B-cell Lymphoma	DLBC	Diffuse Large B-cell Lymphoma	manual	45498_sort_peaksnarrowPeak	ENCODE	GSM1003529	ENCODE_0030
GATA1	Zinc-coordinating DNA-binding domains	K562	Bone Marrow	Chronic Myeloid Leukaemia	LCML	Chronic Myeloid Leukaemia	CCLE	2001_sort_peaksnarrowPeak	ENCODE	GSM467647	ENCODE_0262
CBX2	ENCODE: TF	K562	Bone Marrow	Chronic Myeloid Leukaemia	LCML	Chronic Myeloid Leukaemia	CCLE	45427_sort_peaksnarrowPeak	ENCODE	GSM1003567	ENCODE_0038
CREBBP	TcoF: TF	K562	Bone Marrow	Chronic Myeloid Leukaemia	LCML	Chronic Myeloid Leukaemia	CCLE	45422_sort_peaksnarrowPeak	ENCODE	GSM1003574	ENCODE_0045
CHD1	ENCODE: TF	K562	Bone Marrow	Chronic Myeloid Leukaemia	LCML	Chronic Myeloid Leukaemia	CCLE	45426_sort_peaksnarrowPeak	ENCODE	GSM1003575	ENCODE_0046
NCOR1	Helix-turn-helix domains	K562	Bone Marrow	Chronic Myeloid Leukaemia	LCML	Chronic Myeloid Leukaemia	CCLE	45405_sort_peaksnarrowPeak	ENCODE	GSM1003565	ENCODE_0036
EZH2	TcoF: TF	K562	Bone Marrow	Chronic Myeloid Leukaemia	LCML	Chronic Myeloid Leukaemia	CCLE	45424_sort_peaksnarrowPeak	ENCODE	GSM1003576	ENCODE_0047
KDM5B	Helix-turn-helix domains	K562	Bone Marrow	Chronic Myeloid Leukaemia	LCML	Chronic Myeloid Leukaemia	CCLE	45390_sort_peaksnarrowPeak	ENCODE	GSM1003586	ENCODE_0054
CTCF	Zinc-coordinating DNA-binding domains	A549	Lung	Lung Adenocarcinoma	LUAD	Lung Adenocarcinoma	CCLE	45146_sort_peaksnarrowPeak	ENCODE	GSM1003581	ENCODE_0050
STAT3	Immunoglobulin fold	HeLa-S3	Cervix	Cervical adenocarcinoma	CESC	Cervical adenocarcinoma	manual	45771_sort_peaksnarrowPeak	ENCODE	GSM935276	ENCODE_0101
EP300	ENCODE: TF	K562	Bone Marrow	Chronic Myeloid Leukaemia	LCML	Chronic Myeloid Leukaemia	CCLE	45408_sort_peaksnarrowPeak	ENCODE	GSM1003583	ENCODE_0052
MYC	Basic domains	A549	Lung	Lung Adenocarcinoma	LUAD	Lung Adenocarcinoma	CCLE	45560_sort_peaksnarrowPeak	ENCODE	GSM1003607	ENCODE_0060
ZC3H11A	TcoF: TF	K562	Bone Marrow	Chronic Myeloid Leukaemia	LCML	Chronic Myeloid Leukaemia	CCLE	45891_sort_peaksnarrowPeak	Cistrome	GSM1003610	Cistrome_2763
ZNF384	Zinc-coordinating DNA-binding domains	K562	Bone Marrow	Chronic Myeloid Leukaemia	LCML	Chronic Myeloid Leukaemia	CCLE	45922_sort_peaksnarrowPeak	ENCODE	GSM1003621	ENCODE_0072
EP300	ENCODE: TF	SK-N-SH	Bone Marrow	Neuroblastoma	NBL	Neuroblastoma	CCLE	46039_sort_peaksnarrowPeak	Cistrome	GSM1003626	Cistrome_6236
SMC3	ENCODE: TF	SK-N-SH	Bone Marrow	Neuroblastoma	NBL	Neuroblastoma	CCLE	46040_sort_peaksnarrowPeak	Cistrome	GSM1003627	Cistrome_6237
RFX5	Helix-turn-helix domains	SK-N-SH	Bone Marrow	Neuroblastoma	NBL	Neuroblastoma	CCLE	46037_sort_peaksnarrowPeak	Cistrome	GSM1003629	Cistrome_6234
NRF1	Basic domains	SK-N-SH	Bone Marrow	Neuroblastoma	NBL	Neuroblastoma	CCLE	46034_sort_peaksnarrowPeak	Cistrome	GSM1003630	Cistrome_6231
MXI1	Basic domains	SK-N-SH	Bone Marrow	Neuroblastoma	NBL	Neuroblastoma	CCLE	46038_sort_peaksnarrowPeak	Cistrome	GSM1003631	Cistrome_6235
JUND	Basic domains	SK-N-SH	Bone Marrow	Neuroblastoma	NBL	Neuroblastoma	CCLE	46036_sort_peaksnarrowPeak	Cistrome	GSM1003632	Cistrome_6233
CTCF	Zinc-coordinating DNA-binding domains	SK-N-SH	Bone Marrow	Neuroblastoma	NBL	Neuroblastoma	CCLE	46035_sort_peaksnarrowPeak	Cistrome	GSM1003633	Cistrome_6232
MBD2	TcoF: TF	HeLa-S3	Cervix	Cervical adenocarcinoma	CESC	Cervical adenocarcinoma	manual	GSE41006MBD2HELA_remap2018_hg19__v1_2	Remap	GSM1006707	Remap_0129
CTCF	Zinc-coordinating DNA-binding domains	LNCAP	Prostate	Prostate Adenocarcinoma	PRAD	Prostate Adenocarcinoma	CCLE	45976_sort_peaksnarrowPeak	ENCODE	GSM1006874	ENCODE_0259
RELA	Immunoglobulin fold	HeLa-S3	Cervix	Cervical adenocarcinoma	CESC	Cervical adenocarcinoma	manual	38291_sort_peaksnarrowPeak	Cistrome	GSM1008530	Cistrome_0015
MYC	Basic domains	H128	Lung	Lung Small Cell Carcinoma	SCLC	Lung Small Cell Carcinoma	CCLE	38299_sort_peaksnarrowPeak	Cistrome	GSM1008619	Cistrome_4535
MYC	Basic domains	H2171	Lung	Lung Adenocarcinoma	LUAD	Lung Adenocarcinoma	manual	38288_sort_peaksnarrowPeak	Cistrome	GSM1008620	Cistrome_4542
JUND	Basic domains	T-47D	Breast	Breast Invasive Carcinoma	BRCA	Breast Invasive Carcinoma	CCLE	46372_sort_peaksnarrowPeak	ENCODE	GSM1010718	ENCODE_0177
CREB1	Basic domains	A549	Lung	Lung Adenocarcinoma	LUAD	Lung Adenocarcinoma	CCLE	37349_sort_peaksnarrowPeak	ENCODE	GSM1010719	ENCODE_0634
PML	ENCODE: TF	K562	Bone Marrow	Chronic Myeloid Leukaemia	LCML	Chronic Myeloid Leukaemia	CCLE	46301_sort_peaksnarrowPeak	ENCODE	GSM1010722	ENCODE_0284
JUN	Basic domains	A549	Lung	Lung Adenocarcinoma	LUAD	Lung Adenocarcinoma	CCLE	37354_sort_peaksnarrowPeak	ENCODE	GSM1010723	ENCODE_0636
FOXA2	Helix-turn-helix domains	A549	Lung	Lung Adenocarcinoma	LUAD	Lung Adenocarcinoma	CCLE	37366_sort_peaksnarrowPeak	ENCODE	GSM1010724	ENCODE_0637
GATA3	Zinc-coordinating DNA-binding domains	A549	Lung	Lung Adenocarcinoma	LUAD	Lung Adenocarcinoma	CCLE	46058_sort_peaksnarrowPeak	ENCODE	GSM1010727	ENCODE_0639
MAX	Basic domains	A549	Lung	Lung Adenocarcinoma	LUAD	Lung Adenocarcinoma	CCLE	46070_sort_peaksnarrowPeak	ENCODE	GSM1010728	ENCODE_0640
TAF1	Other all-alpha-helical DNA-binding domains	ECC-1	Stomach	Stomach Adenocarcinoma	STAD	Stomach Adenocarcinoma	CCLE	46106_sort_peaksnarrowPeak	Cistrome	GSM1010733	Cistrome_4230
POLR2A	ENCODE: TF	HL-60	Blood	Acute Myeloid Leukemia	LAML	Acute Myeloid Leukemia	CCLE	46262_sort_peaksnarrowPeak	Cistrome	GSM1010737	Cistrome_4732
GATA3	Zinc-coordinating DNA-binding domains	SK-N-SH	Bone Marrow	Neuroblastoma	NBL	Neuroblastoma	CCLE	46361_sort_peaksnarrowPeak	Cistrome	GSM1010738	Cistrome_6258
GABPA	Helix-turn-helix domains	SK-N-SH	Bone Marrow	Neuroblastoma	NBL	Neuroblastoma	CCLE	46344_sort_peaksnarrowPeak	Cistrome	GSM1010739	Cistrome_6241
MBD4	TcoF: TF	HepG2	Liver	Liver Hepatocellular Carcinoma	LIHC	Liver Hepatocellular Carcinoma	CCLE	46251_sort_peaksnarrowPeak	ENCODE	GSM1010740	ENCODE_0411
NFIC	beta-Hairpin exposed by an alpha/beta-scaffold	HepG2	Liver	Liver Hepatocellular Carcinoma	LIHC	Liver Hepatocellular Carcinoma	CCLE	46240_sort_peaksnarrowPeak	ENCODE	GSM1010741	ENCODE_0412
TCF12	Basic domains	A549	Lung	Lung Adenocarcinoma	LUAD	Lung Adenocarcinoma	CCLE	46066_sort_peaksnarrowPeak	ENCODE	GSM1010746	ENCODE_0641
REST	Zinc-coordinating DNA-binding domains	A549	Lung	Lung Adenocarcinoma	LUAD	Lung Adenocarcinoma	CCLE	46069_sort_peaksnarrowPeak	ENCODE	GSM1010749	ENCODE_0643
FOXM1	Helix-turn-helix domains	SK-N-SH	Bone Marrow	Neuroblastoma	NBL	Neuroblastoma	CCLE	46350_sort_peaksnarrowPeak	Cistrome	GSM1010750	Cistrome_6247
ELF1	Helix-turn-helix domains	SK-N-SH	Bone Marrow	Neuroblastoma	NBL	Neuroblastoma	CCLE	46355_sort_peaksnarrowPeak	Cistrome	GSM1010751	Cistrome_6252
ZBTB7A	Zinc-coordinating DNA-binding domains	ECC-1	Stomach	Stomach Adenocarcinoma	STAD	Stomach Adenocarcinoma	CCLE	46102_sort_peaksnarrowPeak	Cistrome	GSM1010752	Cistrome_4226
YY1	Zinc-coordinating DNA-binding domains	ECC-1	Stomach	Stomach Adenocarcinoma	STAD	Stomach Adenocarcinoma	CCLE	46104_sort_peaksnarrowPeak	Cistrome	GSM1010753	Cistrome_4228
REST	Zinc-coordinating DNA-binding domains	HL-60	Blood	Acute Myeloid Leukemia	LAML	Acute Myeloid Leukemia	CCLE	46260_sort_peaksnarrowPeak	Cistrome	GSM1010754	Cistrome_4730
PBX3	Helix-turn-helix domains	A549	Lung	Lung Adenocarcinoma	LUAD	Lung Adenocarcinoma	CCLE	46082_sort_peaksnarrowPeak	ENCODE	GSM1010755	ENCODE_0644
FOSL1	Basic domains	HCT116	Colon/Rectum	Colorectal Carcinoma	COAD/READ	Colorectal Carcinoma	CCLE	46212_sort_peaksnarrowPeak	ENCODE	GSM1010756	ENCODE_0481
ATF3	Basic domains	HCT116	Colon/Rectum	Colorectal Carcinoma	COAD/READ	Colorectal Carcinoma	CCLE	46217_sort_peaksnarrowPeak	ENCODE	GSM1010757	ENCODE_0482
EP300	ENCODE: TF	ECC-1	Stomach	Stomach Adenocarcinoma	STAD	Stomach Adenocarcinoma	CCLE	46097_sort_peaksnarrowPeak	Cistrome	GSM1010759	Cistrome_4220
SRF	alpha-Helices exposed by beta-structures	ECC-1	Stomach	Stomach Adenocarcinoma	STAD	Stomach Adenocarcinoma	CCLE	46092_sort_peaksnarrowPeak	Cistrome	GSM1010762	Cistrome_4215
ELF1	Helix-turn-helix domains	HCT116	Colon/Rectum	Colorectal Carcinoma	COAD/READ	Colorectal Carcinoma	CCLE	46202_sort_peaksnarrowPeak	ENCODE	GSM1010765	ENCODE_0484
E2F6	Helix-turn-helix domains	A549	Lung	Lung Adenocarcinoma	LUAD	Lung Adenocarcinoma	CCLE	46071_sort_peaksnarrowPeak	ENCODE	GSM1010766	ENCODE_0646
RXRA	Zinc-coordinating DNA-binding domains	SK-N-SH	Bone Marrow	Neuroblastoma	NBL	Neuroblastoma	CCLE	46356_sort_peaksnarrowPeak	Cistrome	GSM1010767	Cistrome_6253
FOXM1	Helix-turn-helix domains	MCF-7	Breast	Breast Invasive Carcinoma	BRCA	Breast Invasive Carcinoma	CCLE	46311_sort_peaksnarrowPeak	ENCODE	GSM1010769	ENCODE_0222
TAF1	Other all-alpha-helical DNA-binding domains	PFSK-1	Brain	Malignant Primitive Neuroectodermal Tumor	NA	NA	manual	46334_sort_peaksnarrowPeak	Cistrome	GSM1010770	Cistrome_6084
TEAD4	Helix-turn-helix domains	HCT116	Colon/Rectum	Colorectal Carcinoma	COAD/READ	Colorectal Carcinoma	CCLE	46210_sort_peaksnarrowPeak	ENCODE	GSM1010772	ENCODE_0485
TAF1	Other all-alpha-helical DNA-binding domains	SK-N-SH	Bone Marrow	Neuroblastoma	NBL	Neuroblastoma	CCLE	46345_sort_peaksnarrowPeak	Cistrome	GSM1010773	Cistrome_6242
CTCF	Zinc-coordinating DNA-binding domains	ECC-1	Stomach	Stomach Adenocarcinoma	STAD	Stomach Adenocarcinoma	CCLE	46091_sort_peaksnarrowPeak	Cistrome	GSM1010774	Cistrome_4214
CEBPD	Basic domains	HepG2	Liver	Liver Hepatocellular Carcinoma	LIHC	Liver Hepatocellular Carcinoma	CCLE	46230_sort_peaksnarrowPeak	ENCODE	GSM1010777	ENCODE_0413
CEBPB	Basic domains	HepG2	Liver	Liver Hepatocellular Carcinoma	LIHC	Liver Hepatocellular Carcinoma	CCLE	46233_sort_peaksnarrowPeak	ENCODE	GSM1010778	ENCODE_0414
NR2F2	Zinc-coordinating DNA-binding domains	K562	Bone Marrow	Chronic Myeloid Leukaemia	LCML	Chronic Myeloid Leukaemia	CCLE	46265_sort_peaksnarrowPeak	ENCODE	GSM1010782	ENCODE_0286
REST	Zinc-coordinating DNA-binding domains	HepG2	Liver	Liver Hepatocellular Carcinoma	LIHC	Liver Hepatocellular Carcinoma	CCLE	46253_sort_peaksnarrowPeak	ENCODE	GSM1010784	ENCODE_0415
REST	Zinc-coordinating DNA-binding domains	PFSK-1	Brain	Malignant Primitive Neuroectodermal Tumor	NA	NA	manual	46337_sort_peaksnarrowPeak	Cistrome	GSM1010786	Cistrome_6087
SP2	Zinc-coordinating DNA-binding domains	HepG2	Liver	Liver Hepatocellular Carcinoma	LIHC	Liver Hepatocellular Carcinoma	CCLE	46246_sort_peaksnarrowPeak	ENCODE	GSM1010787	ENCODE_0416
POLR2A	ENCODE: TF	PANC-1	Pancreas	Pancreas Carcinoma	PAAD	Pancreas Carcinoma	CCLE	46332_sort_peaksnarrowPeak	ENCODE	GSM1010788	ENCODE_0191
ATF3	Basic domains	A549	Lung	Lung Adenocarcinoma	LUAD	Lung Adenocarcinoma	CCLE	46055_sort_peaksnarrowPeak	ENCODE	GSM1010789	ENCODE_0648
ELF1	Helix-turn-helix domains	A549	Lung	Lung Adenocarcinoma	LUAD	Lung Adenocarcinoma	CCLE	46059_sort_peaksnarrowPeak	ENCODE	GSM1010790	ENCODE_0649
REST	Zinc-coordinating DNA-binding domains	PANC-1	Pancreas	Pancreas Carcinoma	PAAD	Pancreas Carcinoma	CCLE	46330_sort_peaksnarrowPeak	ENCODE	GSM1010792	ENCODE_0192
POLR2A	ENCODE: TF	SK-N-MC	Bone	Sarcoma Ewing	SARC	Sarcoma Ewing	CCLE	46339_sort_peaksnarrowPeak	ENCODE	GSM1010793	ENCODE_0186
YY1	Zinc-coordinating DNA-binding domains	A549	Lung	Lung Adenocarcinoma	LUAD	Lung Adenocarcinoma	CCLE	46065_sort_peaksnarrowPeak	ENCODE	GSM1010794	ENCODE_0650
ZBTB33	Zinc-coordinating DNA-binding domains	SK-N-SH	Bone Marrow	Neuroblastoma	NBL	Neuroblastoma	CCLE	46357_sort_peaksnarrowPeak	Cistrome	GSM1010799	Cistrome_6254
EP300	ENCODE: TF	MCF-7	Breast	Breast Invasive Carcinoma	BRCA	Breast Invasive Carcinoma	CCLE	46322_sort_peaksnarrowPeak	ENCODE	GSM1010800	ENCODE_0225
CEBPB	Basic domains	ECC-1	Stomach	Stomach Adenocarcinoma	STAD	Stomach Adenocarcinoma	CCLE	46089_sort_peaksnarrowPeak	Cistrome	GSM1010802	Cistrome_4212
USF1	Basic domains	SK-N-SH	Bone Marrow	Neuroblastoma	NBL	Neuroblastoma	CCLE	46347_sort_peaksnarrowPeak	Cistrome	GSM1010806	Cistrome_6244
MAX	Basic domains	ECC-1	Stomach	Stomach Adenocarcinoma	STAD	Stomach Adenocarcinoma	CCLE	46094_sort_peaksnarrowPeak	Cistrome	GSM1010807	Cistrome_4217
CREB1	Basic domains	HepG2	Liver	Liver Hepatocellular Carcinoma	LIHC	Liver Hepatocellular Carcinoma	CCLE	46231_sort_peaksnarrowPeak	ENCODE	GSM1010808	ENCODE_0417
ZEB1	Helix-turn-helix domains	HepG2	Liver	Liver Hepatocellular Carcinoma	LIHC	Liver Hepatocellular Carcinoma	CCLE	46245_sort_peaksnarrowPeak	ENCODE	GSM1010809	ENCODE_0418
NR2F2	Zinc-coordinating DNA-binding domains	HepG2	Liver	Liver Hepatocellular Carcinoma	LIHC	Liver Hepatocellular Carcinoma	CCLE	46249_sort_peaksnarrowPeak	ENCODE	GSM1010810	ENCODE_0419
TAF1	Other all-alpha-helical DNA-binding domains	MCF-7	Breast	Breast Invasive Carcinoma	BRCA	Breast Invasive Carcinoma	CCLE	46320_sort_peaksnarrowPeak	ENCODE	GSM1010811	ENCODE_0226
TAF1	Other all-alpha-helical DNA-binding domains	A549	Lung	Lung Adenocarcinoma	LUAD	Lung Adenocarcinoma	CCLE	46077_sort_peaksnarrowPeak	ENCODE	GSM1010812	ENCODE_0651
SP1	Zinc-coordinating DNA-binding domains	A549	Lung	Lung Adenocarcinoma	LUAD	Lung Adenocarcinoma	CCLE	46060_sort_peaksnarrowPeak	ENCODE	GSM1010813	ENCODE_0652
POLR2A	ENCODE: TF	SK-N-SH	Bone Marrow	Neuroblastoma	NBL	Neuroblastoma	CCLE	46353_sort_peaksnarrowPeak	Cistrome	GSM1010817	Cistrome_6250
POLR2A	ENCODE: TF	PFSK-1	Brain	Malignant Primitive Neuroectodermal Tumor	NA	NA	manual	46336_sort_peaksnarrowPeak	Cistrome	GSM1010819	Cistrome_6086
POLR2A	ENCODE: TF	HepG2	Liver	Liver Hepatocellular Carcinoma	LIHC	Liver Hepatocellular Carcinoma	CCLE	46247_sort_peaksnarrowPeak	ENCODE	GSM1010821	ENCODE_0420
GABPA	Helix-turn-helix domains	HL-60	Blood	Acute Myeloid Leukemia	LAML	Acute Myeloid Leukemia	CCLE	46261_sort_peaksnarrowPeak	Cistrome	GSM1010822	Cistrome_4731
ESR1	Zinc-coordinating DNA-binding domains	T-47D	Breast	Breast Invasive Carcinoma	BRCA	Breast Invasive Carcinoma	CCLE	46369_sort_peaksnarrowPeak	ENCODE	GSM1010823	ENCODE_0178
FOXA1	Helix-turn-helix domains	A549	Lung	Lung Adenocarcinoma	LUAD	Lung Adenocarcinoma	CCLE	46067_sort_peaksnarrowPeak	ENCODE	GSM1010826	ENCODE_0653
USF1	Basic domains	A549	Lung	Lung Adenocarcinoma	LUAD	Lung Adenocarcinoma	CCLE	46064_sort_peaksnarrowPeak	ENCODE	GSM1010828	ENCODE_0655
ETS1	Helix-turn-helix domains	A549	Lung	Lung Adenocarcinoma	LUAD	Lung Adenocarcinoma	CCLE	46068_sort_peaksnarrowPeak	ENCODE	GSM1010829	ENCODE_0656
ZBTB7A	Zinc-coordinating DNA-binding domains	HepG2	Liver	Liver Hepatocellular Carcinoma	LIHC	Liver Hepatocellular Carcinoma	CCLE	46224_sort_peaksnarrowPeak	ENCODE	GSM1010831	ENCODE_0421
ZBTB33	Zinc-coordinating DNA-binding domains	A549	Lung	Lung Adenocarcinoma	LUAD	Lung Adenocarcinoma	CCLE	46073_sort_peaksnarrowPeak	ENCODE	GSM1010832	ENCODE_0657
GABPA	Helix-turn-helix domains	A549	Lung	Lung Adenocarcinoma	LUAD	Lung Adenocarcinoma	CCLE	46080_sort_peaksnarrowPeak	ENCODE	GSM1010833	ENCODE_0658
MEF2A	alpha-Helices exposed by beta-structures	SK-N-SH	Bone Marrow	Neuroblastoma	NBL	Neuroblastoma	CCLE	46352_sort_peaksnarrowPeak	Cistrome	GSM1010834	Cistrome_6249
MAX	Basic domains	SK-N-SH	Bone Marrow	Neuroblastoma	NBL	Neuroblastoma	CCLE	46349_sort_peaksnarrowPeak	Cistrome	GSM1010835	Cistrome_6246
USF1	Basic domains	HCT116	Colon/Rectum	Colorectal Carcinoma	COAD/READ	Colorectal Carcinoma	CCLE	46205_sort_peaksnarrowPeak	ENCODE	GSM1010836	ENCODE_0486
NR2F2	Zinc-coordinating DNA-binding domains	MCF-7	Breast	Breast Invasive Carcinoma	BRCA	Breast Invasive Carcinoma	CCLE	46309_sort_peaksnarrowPeak	ENCODE	GSM1010837	ENCODE_0228
PML	ENCODE: TF	MCF-7	Breast	Breast Invasive Carcinoma	BRCA	Breast Invasive Carcinoma	CCLE	46307_sort_peaksnarrowPeak	ENCODE	GSM1010838	ENCODE_0229
SRF	alpha-Helices exposed by beta-structures	MCF-7	Breast	Breast Invasive Carcinoma	BRCA	Breast Invasive Carcinoma	CCLE	46312_sort_peaksnarrowPeak	ENCODE	GSM1010839	ENCODE_0230
FOSL2	Basic domains	SK-N-SH	Bone Marrow	Neuroblastoma	NBL	Neuroblastoma	CCLE	46346_sort_peaksnarrowPeak	Cistrome	GSM1010840	Cistrome_6243
REST	Zinc-coordinating DNA-binding domains	ECC-1	Stomach	Stomach Adenocarcinoma	STAD	Stomach Adenocarcinoma	CCLE	46096_sort_peaksnarrowPeak	Cistrome	GSM1010841	Cistrome_4219
TCF12	Basic domains	ECC-1	Stomach	Stomach Adenocarcinoma	STAD	Stomach Adenocarcinoma	CCLE	46085_sort_peaksnarrowPeak	Cistrome	GSM1010842	Cistrome_4208
SPI1	Helix-turn-helix domains	HL-60	Blood	Acute Myeloid Leukemia	LAML	Acute Myeloid Leukemia	CCLE	46259_sort_peaksnarrowPeak	Cistrome	GSM1010843	Cistrome_4729
EGR1	Zinc-coordinating DNA-binding domains	MCF-7	Breast	Breast Invasive Carcinoma	BRCA	Breast Invasive Carcinoma	CCLE	46319_sort_peaksnarrowPeak	ENCODE	GSM1010844	ENCODE_0231
EGR1	Zinc-coordinating DNA-binding domains	HCT116	Colon/Rectum	Colorectal Carcinoma	COAD/READ	Colorectal Carcinoma	CCLE	46214_sort_peaksnarrowPeak	ENCODE	GSM1010846	ENCODE_0487
JUND	Basic domains	HCT116	Colon/Rectum	Colorectal Carcinoma	COAD/READ	Colorectal Carcinoma	CCLE	46213_sort_peaksnarrowPeak	ENCODE	GSM1010847	ENCODE_0488
SRF	alpha-Helices exposed by beta-structures	HCT116	Colon/Rectum	Colorectal Carcinoma	COAD/READ	Colorectal Carcinoma	CCLE	46211_sort_peaksnarrowPeak	ENCODE	GSM1010851	ENCODE_0490
CEBPB	Basic domains	HCT116	Colon/Rectum	Colorectal Carcinoma	COAD/READ	Colorectal Carcinoma	CCLE	46206_sort_peaksnarrowPeak	ENCODE	GSM1010852	ENCODE_0491
NFIC	beta-Hairpin exposed by an alpha/beta-scaffold	ECC-1	Stomach	Stomach Adenocarcinoma	STAD	Stomach Adenocarcinoma	CCLE	46101_sort_peaksnarrowPeak	Cistrome	GSM1010855	Cistrome_4225
FOXM1	Helix-turn-helix domains	ECC-1	Stomach	Stomach Adenocarcinoma	STAD	Stomach Adenocarcinoma	CCLE	46093_sort_peaksnarrowPeak	Cistrome	GSM1010856	Cistrome_4216
CREB1	Basic domains	ECC-1	Stomach	Stomach Adenocarcinoma	STAD	Stomach Adenocarcinoma	CCLE	46095_sort_peaksnarrowPeak	Cistrome	GSM1010857	Cistrome_4218
TEAD4	Helix-turn-helix domains	SK-N-SH	Bone Marrow	Neuroblastoma	NBL	Neuroblastoma	CCLE	46348_sort_peaksnarrowPeak	Cistrome	GSM1010858	Cistrome_6245
TEAD4	Helix-turn-helix domains	MCF-7	Breast	Breast Invasive Carcinoma	BRCA	Breast Invasive Carcinoma	CCLE	46315_sort_peaksnarrowPeak	ENCODE	GSM1010860	ENCODE_0232
TCF12	Basic domains	MCF-7	Breast	Breast Invasive Carcinoma	BRCA	Breast Invasive Carcinoma	CCLE	46321_sort_peaksnarrowPeak	ENCODE	GSM1010861	ENCODE_0233
MAX	Basic domains	MCF-7	Breast	Breast Invasive Carcinoma	BRCA	Breast Invasive Carcinoma	CCLE	46324_sort_peaksnarrowPeak	ENCODE	GSM1010863	ENCODE_0235
MAX	Basic domains	HepG2	Liver	Liver Hepatocellular Carcinoma	LIHC	Liver Hepatocellular Carcinoma	CCLE	46244_sort_peaksnarrowPeak	ENCODE	GSM1010865	ENCODE_0422
TEAD4	Helix-turn-helix domains	A549	Lung	Lung Adenocarcinoma	LUAD	Lung Adenocarcinoma	CCLE	46075_sort_peaksnarrowPeak	ENCODE	GSM1010868	ENCODE_0659
REST	Zinc-coordinating DNA-binding domains	HCT116	Colon/Rectum	Colorectal Carcinoma	COAD/READ	Colorectal Carcinoma	CCLE	46203_sort_peaksnarrowPeak	ENCODE	GSM1010869	ENCODE_0492
TEAD4	Helix-turn-helix domains	HepG2	Liver	Liver Hepatocellular Carcinoma	LIHC	Liver Hepatocellular Carcinoma	CCLE	46238_sort_peaksnarrowPeak	ENCODE	GSM1010875	ENCODE_0423
MYBL2	Helix-turn-helix domains	HepG2	Liver	Liver Hepatocellular Carcinoma	LIHC	Liver Hepatocellular Carcinoma	CCLE	46241_sort_peaksnarrowPeak	ENCODE	GSM1010876	ENCODE_0424
STAT5A	Immunoglobulin fold	K562	Bone Marrow	Chronic Myeloid Leukaemia	LCML	Chronic Myeloid Leukaemia	CCLE	46280_sort_peaksnarrowPeak	ENCODE	GSM1010877	ENCODE_0289
SIX5	Helix-turn-helix domains	A549	Lung	Lung Adenocarcinoma	LUAD	Lung Adenocarcinoma	CCLE	46054_sort_peaksnarrowPeak	ENCODE	GSM1010879	ENCODE_0661
NFIC	beta-Hairpin exposed by an alpha/beta-scaffold	SK-N-SH	Bone Marrow	Neuroblastoma	NBL	Neuroblastoma	CCLE	46343_sort_peaksnarrowPeak	Cistrome	GSM1010880	Cistrome_6240
TEAD4	Helix-turn-helix domains	ECC-1	Stomach	Stomach Adenocarcinoma	STAD	Stomach Adenocarcinoma	CCLE	46107_sort_peaksnarrowPeak	Cistrome	GSM1010885	Cistrome_4231
USF1	Basic domains	ECC-1	Stomach	Stomach Adenocarcinoma	STAD	Stomach Adenocarcinoma	CCLE	46098_sort_peaksnarrowPeak	Cistrome	GSM1010886	Cistrome_4221
PBX3	Helix-turn-helix domains	SK-N-SH	Bone Marrow	Neuroblastoma	NBL	Neuroblastoma	CCLE	46358_sort_peaksnarrowPeak	Cistrome	GSM1010887	Cistrome_6255
EGR1	Zinc-coordinating DNA-binding domains	ECC-1	Stomach	Stomach Adenocarcinoma	STAD	Stomach Adenocarcinoma	CCLE	46086_sort_peaksnarrowPeak	Cistrome	GSM1010888	Cistrome_4209
CEBPB	Basic domains	MCF-7	Breast	Breast Invasive Carcinoma	BRCA	Breast Invasive Carcinoma	CCLE	46316_sort_peaksnarrowPeak	ENCODE	GSM1010889	ENCODE_0237
CREB1	Basic domains	K562	Bone Marrow	Chronic Myeloid Leukaemia	LCML	Chronic Myeloid Leukaemia	CCLE	46274_sort_peaksnarrowPeak	ENCODE	GSM1010890	ENCODE_0291
REST	Zinc-coordinating DNA-binding domains	MCF-7	Breast	Breast Invasive Carcinoma	BRCA	Breast Invasive Carcinoma	CCLE	46313_sort_peaksnarrowPeak	ENCODE	GSM1010891	ENCODE_0238
JUND	Basic domains	MCF-7	Breast	Breast Invasive Carcinoma	BRCA	Breast Invasive Carcinoma	CCLE	46308_sort_peaksnarrowPeak	ENCODE	GSM1010892	ENCODE_0239
TEAD4	Helix-turn-helix domains	K562	Bone Marrow	Chronic Myeloid Leukaemia	LCML	Chronic Myeloid Leukaemia	CCLE	46284_sort_peaksnarrowPeak	ENCODE	GSM1010895	ENCODE_0292
YY1	Zinc-coordinating DNA-binding domains	SK-N-SH	Bone Marrow	Neuroblastoma	NBL	Neuroblastoma	CCLE	46342_sort_peaksnarrowPeak	Cistrome	GSM1010897	Cistrome_6239
TCF12	Basic domains	SK-N-SH	Bone Marrow	Neuroblastoma	NBL	Neuroblastoma	CCLE	46362_sort_peaksnarrowPeak	Cistrome	GSM1010900	Cistrome_6259
SP1	Zinc-coordinating DNA-binding domains	HCT116	Colon/Rectum	Colorectal Carcinoma	COAD/READ	Colorectal Carcinoma	CCLE	46215_sort_peaksnarrowPeak	ENCODE	GSM1010902	ENCODE_0493
MAX	Basic domains	HCT116	Colon/Rectum	Colorectal Carcinoma	COAD/READ	Colorectal Carcinoma	CCLE	46216_sort_peaksnarrowPeak	ENCODE	GSM1010904	ENCODE_0495
ESR1	Zinc-coordinating DNA-binding domains	MCF-7	Breast	Breast Invasive Carcinoma	BRCA	Breast Invasive Carcinoma	CCLE	36825_sort_peaksnarrowPeak	Cistrome	GSM1019125	Cistrome_0033
RXRA	Zinc-coordinating DNA-binding domains	MCF-7	Breast	Breast Invasive Carcinoma	BRCA	Breast Invasive Carcinoma	CCLE	36820_sort_peaksnarrowPeak	Cistrome	GSM1019136	Cistrome_0043
CTCF	Zinc-coordinating DNA-binding domains	NB4	Hemo-lymphocytic	Acute Myeloid Leukemia	LAML	Acute Myeloid Leukemia	CCLE	46013_sort_peaksnarrowPeak	Cistrome	GSM1022643	Cistrome_5938
CTCF	Zinc-coordinating DNA-binding domains	BE2C	Brain	Neuroblastoma	NBL	Neuroblastoma	manual	45574_sort_peaksnarrowPeak	ENCODE	GSM1022650	ENCODE_0630
CTCF	Zinc-coordinating DNA-binding domains	HCT116	Colon/Rectum	Colorectal Carcinoma	COAD/READ	Colorectal Carcinoma	CCLE	45717_sort_peaksnarrowPeak	ENCODE	GSM1022651	ENCODE_0479
CTCF	Zinc-coordinating DNA-binding domains	MCF-7	Breast	Breast Invasive Carcinoma	BRCA	Breast Invasive Carcinoma	CCLE	45988_sort_peaksnarrowPeak	ENCODE	GSM1022658	ENCODE_0215
RUNX1	Immunoglobulin fold	SEM	Hemo-lymphocytic	Acute Lymphoblastic Leukemia	ALL	Acute Lymphoblastic Leukemia	CCLE	34568_sort_peaksnarrowPeak	Cistrome	GSM1032075	Cistrome_0045
MYC	Basic domains	MM1S	Marrow	Multiple Myeloma	MM	Multiple Myeloma	CCLE	33895_sort_peaksnarrowPeak	Cistrome	GSM1033754	Cistrome_0048
MAX	Basic domains	MM1S	Marrow	Multiple Myeloma	MM	Multiple Myeloma	CCLE	33897_sort_peaksnarrowPeak	Cistrome	GSM1033759	Cistrome_0051
POLR2A	ENCODE: TF	MM1S	Marrow	Multiple Myeloma	MM	Multiple Myeloma	CCLE	33873_sort_peaksnarrowPeak	Cistrome	GSM1033764	Cistrome_0054
MYC	Basic domains	P493-6	Hemo-lymphocytic	Diffuse Large B-cell Lymphoma	DLBC	Diffuse Large B-cell Lymphoma	manual	32791_sort_peaksnarrowPeak	Cistrome	GSM1036404	Cistrome_6049
MAX	Basic domains	P493-6	Hemo-lymphocytic	Diffuse Large B-cell Lymphoma	DLBC	Diffuse Large B-cell Lymphoma	manual	32814_sort_peaksnarrowPeak	Cistrome	GSM1036406	Cistrome_6054
T	Immunoglobulin fold	P493-6	Hemo-lymphocytic	Diffuse Large B-cell Lymphoma	DLBC	Diffuse Large B-cell Lymphoma	manual	32792_sort_peaksnarrowPeak	Cistrome	GSM1036411	Cistrome_6050
POLR2A	ENCODE: TF	P493-6	Hemo-lymphocytic	Diffuse Large B-cell Lymphoma	DLBC	Diffuse Large B-cell Lymphoma	manual	32820_sort_peaksnarrowPeak	Cistrome	GSM1036412	Cistrome_6057
ESR1	Zinc-coordinating DNA-binding domains	DL23	Colon	Colon Carcinoma	NA	NA	manual	39873_sort_peaksnarrowPeak	Cistrome	GSM1037524	Cistrome_4151
FOXO3	Helix-turn-helix domains	DLD-1	Colon/Rectum	Colorectal Carcinoma	COAD/READ	Colorectal Carcinoma	CCLE	39906_sort_peaksnarrowPeak	Cistrome	GSM1037525	Cistrome_4162
ZFX	Zinc-coordinating DNA-binding domains	NOMO-1	Hemo-lymphocytic	Acute Myeloid Leukemia	LAML	Acute Myeloid Leukemia	CCLE	41307_sort_peaksnarrowPeak	Cistrome	GSM1057372	Cistrome_6001
ZFX	Zinc-coordinating DNA-binding domains	RPMI-8402	Hemo-lymphocytic	Acute Lymphoblastic Leukemia	ALL	Acute Lymphoblastic Leukemia	CCLE	41309_sort_peaksnarrowPeak	Cistrome	GSM1057374	Cistrome_6125
MAX	Basic domains	HeLa-S3	Cervix	Cervical adenocarcinoma	CESC	Cervical adenocarcinoma	manual	38119_sort_peaksnarrowPeak	Cistrome	GSM1058990	Cistrome_0106
POLR2A	ENCODE: TF	LNCAP	Prostate	Prostate Adenocarcinoma	PRAD	Prostate Adenocarcinoma	CCLE	33802_sort_peaksnarrowPeak	Cistrome	GSM1059393	Cistrome_0109
HSF1	Helix-turn-helix domains	K562	Bone Marrow	Chronic Myeloid Leukaemia	LCML	Chronic Myeloid Leukaemia	CCLE	38571_sort_peaksnarrowPeak	Cistrome	GSM1065711	Cistrome_0117
HSF2	Helix-turn-helix domains	K562	Bone Marrow	Chronic Myeloid Leukaemia	LCML	Chronic Myeloid Leukaemia	CCLE	38561_sort_peaksnarrowPeak	Cistrome	GSM1065712	Cistrome_0118
FOXA1	Helix-turn-helix domains	LNCAP	Prostate	Prostate Adenocarcinoma	PRAD	Prostate Adenocarcinoma	CCLE	50039_sort_peaksnarrowPeak	Cistrome	GSM1068136	Cistrome_0126
AR	Zinc-coordinating DNA-binding domains	LNCAP	Prostate	Prostate Adenocarcinoma	PRAD	Prostate Adenocarcinoma	CCLE	50041_sort_peaksnarrowPeak	Cistrome	GSM1069669	Cistrome_0128
ESR1	Zinc-coordinating DNA-binding domains	VCaP	Prostate	Prostate Adenocarcinoma	PRAD	Prostate Adenocarcinoma	CCLE	50061_sort_peaksnarrowPeak	Cistrome	GSM1076109	Cistrome_0143
ESR1	Zinc-coordinating DNA-binding domains	NCI-H660	Prostate	Prostate Adenocarcinoma	PRAD	Prostate Adenocarcinoma	CCLE	50064_sort_peaksnarrowPeak	Cistrome	GSM1076112	Cistrome_5989
IKZF1	Zinc-coordinating DNA-binding domains	Nalm6	Blood	Acute Lymphoblastic Leukemia	ALL	Acute Lymphoblastic Leukemia	CCLE	57640_sort_peaksnarrowPeak	Cistrome	GSM1080931	Cistrome_5908
SF1	Zinc-coordinating DNA-binding domains	H295R	Kidney	Adrenocortical Carcinoma	ACC	Adrenocortical Carcinoma	manual	33850_sort_peaksnarrowPeak	Cistrome	GSM1080949	Cistrome_4546
TFAP2A	Basic domains	MCF-7	Breast	Breast Invasive Carcinoma	BRCA	Breast Invasive Carcinoma	CCLE	44122_sort_peaksnarrowPeak	Cistrome	GSM1081381	Cistrome_0146
TCF7L1	Other all-alpha-helical DNA-binding domains	Kasumi-1	Blood	Acute Myeloid Leukemia	LAML	Acute Myeloid Leukemia	CCLE	40166_sort_peaksnarrowPeak	Cistrome	GSM1082309	Cistrome_5077
TEAD4	Helix-turn-helix domains	MKN28	Stomach	Stomach Adenocarcinoma	STAD	Stomach Adenocarcinoma	CCLE	41389_sort_peaksnarrowPeak	Cistrome	GSM1084783	Cistrome_5867
TEAD4	Helix-turn-helix domains	SNU216	Stomach	Stomach Adenocarcinoma	STAD	Stomach Adenocarcinoma	CCLE	41391_sort_peaksnarrowPeak	Cistrome	GSM1084785	Cistrome_6289
BCL6	Zinc-coordinating DNA-binding domains	OCI-LY7	Hemo-lymphocytic	Diffuse Large B-cell Lymphoma	DLBC	Diffuse Large B-cell Lymphoma	manual	GSE44420BCL6OCILY7_remap2018_hg19__v1_2	Remap	GSM1084801	Remap_0149
PAX5	Helix-turn-helix domains	Raji	Hemo-lymphocytic	Lymphoma Burkitt	DLBC	Lymphoma Burkitt	CCLE	34475_sort_peaksnarrowPeak	Cistrome	GSM1086293	Cistrome_0152
PAX5	Helix-turn-helix domains	Namalwa	Hemo-lymphocytic	Lymphoma Burkitt	DLBC	Lymphoma Burkitt	CCLE	34466_sort_peaksnarrowPeak	Cistrome	GSM1086295	Cistrome_5916
PAX5	Helix-turn-helix domains	L428-PAX5	Hemo-lymphocytic	Lymphoma Hodgkin	NA	NA	manual	34467_sort_peaksnarrowPeak	Cistrome	GSM1086298	Cistrome_5143
ZBTB17	Zinc-coordinating DNA-binding domains	HeLa-S3	Cervix	Cervical adenocarcinoma	CESC	Cervical adenocarcinoma	manual	47103_sort_peaksnarrowPeak	Cistrome	GSM1088664	Cistrome_0154
MBD3	TcoF: TF	MCF-7	Breast	Breast Invasive Carcinoma	BRCA	Breast Invasive Carcinoma	CCLE	GSE44737MBD3MCF7_remap2018_hg19__v1_2	Remap	GSM1089817	Remap_0152
MBD3	TcoF: TF	MDA-231	Breast	Breast Invasive Carcinoma	BRCA	Breast Invasive Carcinoma	manual	41402_sort_peaksnarrowPeak	Cistrome	GSM1089819	Cistrome_5799
SPI1	Helix-turn-helix domains	HeLa-S3	Cervix	Cervical adenocarcinoma	CESC	Cervical adenocarcinoma	manual	36032_sort_peaksnarrowPeak	Cistrome	GSM1095933	Cistrome_0166
RB1	ENCODE: TF	HeLa-S3	Cervix	Cervical adenocarcinoma	CESC	Cervical adenocarcinoma	manual	36028_sort_peaksnarrowPeak	Cistrome	GSM1095936	Cistrome_0168
SFPQ	Yet undefined DNA-binding domains	LNCAP	Prostate	Prostate Adenocarcinoma	PRAD	Prostate Adenocarcinoma	CCLE	41423_sort_peaksnarrowPeak	Cistrome	GSM1097496	Cistrome_0169
MYC	Basic domains	MDA-MB-453	Breast	Breast Invasive Carcinoma	BRCA	Breast Invasive Carcinoma	CCLE	36844_sort_peaksnarrowPeak	Cistrome	GSM1099029	Cistrome_5811
AR	Zinc-coordinating DNA-binding domains	MDA-MB-453	Breast	Breast Invasive Carcinoma	BRCA	Breast Invasive Carcinoma	CCLE	36845_sort_peaksnarrowPeak	Cistrome	GSM1099030	Cistrome_5812
FOXA1	Helix-turn-helix domains	MDA-MB-453	Breast	Breast Invasive Carcinoma	BRCA	Breast Invasive Carcinoma	CCLE	36842_sort_peaksnarrowPeak	Cistrome	GSM1099031	Cistrome_5809
TCF7L2	Other all-alpha-helical DNA-binding domains	MDA-MB-453	Breast	Breast Invasive Carcinoma	BRCA	Breast Invasive Carcinoma	CCLE	36841_sort_peaksnarrowPeak	Cistrome	GSM1099033	Cistrome_5808
ZFX	Zinc-coordinating DNA-binding domains	Daoy	Brain	Medulloblastoma	MB	Medulloblastoma	manual	50077_sort_peaksnarrowPeak	Cistrome	GSM1103555	Cistrome_4125
RCOR1	Helix-turn-helix domains	HeLa-S3	Cervix	Cervical adenocarcinoma	CESC	Cervical adenocarcinoma	manual	35580_sort_peaksnarrowPeak	Cistrome	GSM1104353	Cistrome_0178
REPIN1	ENCODE: TF	Kasumi-1	Blood	Acute Myeloid Leukemia	LAML	Acute Myeloid Leukemia	CCLE	39776_sort_peaksnarrowPeak	Cistrome	GSM1113435	Cistrome_5063
RUNX1	Immunoglobulin fold	Kasumi-1	Blood	Acute Myeloid Leukemia	LAML	Acute Myeloid Leukemia	CCLE	39775_sort_peaksnarrowPeak	Cistrome	GSM1113437	Cistrome_5062
HSF1	Helix-turn-helix domains	MCF-7	Breast	Breast Invasive Carcinoma	BRCA	Breast Invasive Carcinoma	CCLE	35218_sort_peaksnarrowPeak	Cistrome	GSM1116653	Cistrome_0185
CBFB	TcoF: TF	ME-1	Hemo-lymphocytic	Acute Myeloid Leukemia	LAML	Acute Myeloid Leukemia	CCLE	37604_sort_peaksnarrowPeak	Cistrome	GSM1122302	Cistrome_5838
RUNX1	Immunoglobulin fold	ME-1	Hemo-lymphocytic	Acute Myeloid Leukemia	LAML	Acute Myeloid Leukemia	CCLE	37619_sort_peaksnarrowPeak	Cistrome	GSM1122306	Cistrome_5841
POLR2A	ENCODE: TF	ME-1	Hemo-lymphocytic	Acute Myeloid Leukemia	LAML	Acute Myeloid Leukemia	CCLE	37599_sort_peaksnarrowPeak	Cistrome	GSM1122307	Cistrome_5836
TBP	beta-Sheet binding to DNA	ME-1	Hemo-lymphocytic	Acute Myeloid Leukemia	LAML	Acute Myeloid Leukemia	CCLE	37584_sort_peaksnarrowPeak	Cistrome	GSM1122308	Cistrome_5831
TCF12	Basic domains	ME-1	Hemo-lymphocytic	Acute Myeloid Leukemia	LAML	Acute Myeloid Leukemia	CCLE	37602_sort_peaksnarrowPeak	Cistrome	GSM1122309	Cistrome_5837
GATA2	Zinc-coordinating DNA-binding domains	ME-1	Hemo-lymphocytic	Acute Myeloid Leukemia	LAML	Acute Myeloid Leukemia	CCLE	37587_sort_peaksnarrowPeak	Cistrome	GSM1122310	Cistrome_5832
TAL1	Basic domains	ME-1	Hemo-lymphocytic	Acute Myeloid Leukemia	LAML	Acute Myeloid Leukemia	CCLE	37596_sort_peaksnarrowPeak	Cistrome	GSM1122311	Cistrome_5834
FLI1	Helix-turn-helix domains	ME-1	Hemo-lymphocytic	Acute Myeloid Leukemia	LAML	Acute Myeloid Leukemia	CCLE	37579_sort_peaksnarrowPeak	Cistrome	GSM1122312	Cistrome_5829
ELF1	Helix-turn-helix domains	ME-1	Hemo-lymphocytic	Acute Myeloid Leukemia	LAML	Acute Myeloid Leukemia	CCLE	37578_sort_peaksnarrowPeak	Cistrome	GSM1122313	Cistrome_5828
ERG	Helix-turn-helix domains	ME-1	Hemo-lymphocytic	Acute Myeloid Leukemia	LAML	Acute Myeloid Leukemia	CCLE	37583_sort_peaksnarrowPeak	Cistrome	GSM1122314	Cistrome_5830
SPI1	Helix-turn-helix domains	ME-1	Hemo-lymphocytic	Acute Myeloid Leukemia	LAML	Acute Myeloid Leukemia	CCLE	37588_sort_peaksnarrowPeak	Cistrome	GSM1122315	Cistrome_5833
EP300	ENCODE: TF	ME-1	Hemo-lymphocytic	Acute Myeloid Leukemia	LAML	Acute Myeloid Leukemia	CCLE	37576_sort_peaksnarrowPeak	Cistrome	GSM1122317	Cistrome_5827
CBFB	TcoF: TF	U937	Hemo-lymphocytic	Diffuse Large B-cell Lymphoma	DLBC	Diffuse Large B-cell Lymphoma	CCLE	37603_sort_peaksnarrowPeak	Cistrome	GSM1122321	Cistrome_6510
KDM5B	Helix-turn-helix domains	MCF-7	Breast	Breast Invasive Carcinoma	BRCA	Breast Invasive Carcinoma	CCLE	47265_sort_peaksnarrowPeak	Cistrome	GSM1122651	Cistrome_0201
KDM5B	Helix-turn-helix domains	SUM159	Breast	Breast Invasive Carcinoma	BRCA	Breast Invasive Carcinoma	manual	GSE46055KDM5BSUM159_remap2018_hg19__v1_2	Remap	GSM1122664	Remap_0158
CTCF	Zinc-coordinating DNA-binding domains	SUM159	Breast	Breast Invasive Carcinoma	BRCA	Breast Invasive Carcinoma	manual	GSE46055CTCFSUM159_remap2018_hg19__v1_2	Remap	GSM1122667	Remap_0157
KDM5B	Helix-turn-helix domains	MDA-MB-231	Breast	Breast Invasive Carcinoma	BRCA	Breast Invasive Carcinoma	CCLE	GSE46055KDM5BMDAMB231_remap2018_hg19__v1_2	Remap	GSM1122669	Remap_0156
FOSL1	Basic domains	BT-549	Breast	Breast Invasive Carcinoma	BRCA	Breast Invasive Carcinoma	CCLE	47287_sort_peaksnarrowPeak	Cistrome	GSM1125261	Cistrome_2469
JUN	Basic domains	BT-549	Breast	Breast Invasive Carcinoma	BRCA	Breast Invasive Carcinoma	CCLE	47288_sort_peaksnarrowPeak	Cistrome	GSM1125262	Cistrome_2470
EZH2	TcoF: TF	OCI-LY7	Hemo-lymphocytic	Diffuse Large B-cell Lymphoma	DLBC	Diffuse Large B-cell Lymphoma	manual	35650_sort_peaksnarrowPeak	Cistrome	GSM1129358	Cistrome_0207
EZH2	TcoF: TF	Farage	Hemo-lymphocytic	Lymphoma Burkitt	DLBC	Lymphoma Burkitt	CCLE	35647_sort_peaksnarrowPeak	Cistrome	GSM1129359	Cistrome_4239
EZH2	TcoF: TF	SUDHL-5	Hemo-lymphocytic	Diffuse Large B-cell Lymphoma	DLBC	Diffuse Large B-cell Lymphoma	CCLE	35655_sort_peaksnarrowPeak	Cistrome	GSM1129360	Cistrome_6292
EZH2	TcoF: TF	SUDHL6	Hemo-lymphocytic	Diffuse Large B-cell Lymphoma	DLBC	Diffuse Large B-cell Lymphoma	CCLE	35640_sort_peaksnarrowPeak	Cistrome	GSM1129362	Cistrome_0209
EZH2	TcoF: TF	WSU-DLCL2	Hemo-lymphocytic	Diffuse Large B-cell Lymphoma	DLBC	Diffuse Large B-cell Lymphoma	CCLE	35644_sort_peaksnarrowPeak	Cistrome	GSM1129363	Cistrome_6588
EZH2	TcoF: TF	PFEIFFER	Hemo-lymphocytic	Lymphoma Burkitt	DLBC	Lymphoma Burkitt	CCLE	35657_sort_peaksnarrowPeak	Cistrome	GSM1129364	Cistrome_0210
POLR2A	ENCODE: TF	OCI-LY1	Hemo-lymphocytic	Diffuse Large B-cell Lymphoma	DLBC	Diffuse Large B-cell Lymphoma	manual	41477_sort_peaksnarrowPeak	Cistrome	GSM1133652	Cistrome_0213
E2F1	Helix-turn-helix domains	OCI-LY1	Hemo-lymphocytic	Diffuse Large B-cell Lymphoma	DLBC	Diffuse Large B-cell Lymphoma	manual	41481_sort_peaksnarrowPeak	Cistrome	GSM1133656	Cistrome_0215
SOX2	Other all-alpha-helical DNA-binding domains	KYSE-70	Esophagus	Esophageal Carcinoma	ESCA	Esophageal Carcinoma	CCLE	44224_sort_peaksnarrowPeak	Cistrome	GSM1139032	Cistrome_5133
TP63	Immunoglobulin fold	KYSE-70	Esophagus	Esophageal Carcinoma	ESCA	Esophageal Carcinoma	CCLE	44225_sort_peaksnarrowPeak	Cistrome	GSM1139033	Cistrome_5134
SOX2	Other all-alpha-helical DNA-binding domains	TT	Esophagus	Esophageal Carcinoma	ESCA	Esophageal Carcinoma	manual	44227_sort_peaksnarrowPeak	Cistrome	GSM1139035	Cistrome_6487
TP63	Immunoglobulin fold	TT	Esophagus	Esophageal Carcinoma	ESCA	Esophageal Carcinoma	manual	44228_sort_peaksnarrowPeak	Cistrome	GSM1139036	Cistrome_6488
SOX2	Other all-alpha-helical DNA-binding domains	HCC95	Lung	Lung Squamous Cell Carcinoma	LUSC	Lung Squamous Cell Carcinoma	CCLE	44230_sort_peaksnarrowPeak	Cistrome	GSM1139038	Cistrome_4624
TP63	Immunoglobulin fold	HCC95	Lung	Lung Squamous Cell Carcinoma	LUSC	Lung Squamous Cell Carcinoma	CCLE	44231_sort_peaksnarrowPeak	Cistrome	GSM1139039	Cistrome_4625
REPIN1	ENCODE: TF	DLD-1	Colon/Rectum	Colorectal Carcinoma	COAD/READ	Colorectal Carcinoma	CCLE	37565_sort_peaksnarrowPeak	Cistrome	GSM1141538	Cistrome_4161
NR5A2	Zinc-coordinating DNA-binding domains	MCF-7	Breast	Breast Invasive Carcinoma	BRCA	Breast Invasive Carcinoma	CCLE	41515_sort_peaksnarrowPeak	Cistrome	GSM1143122	Cistrome_0219
ETV1	Helix-turn-helix domains	LNCAP	Prostate	Prostate Adenocarcinoma	PRAD	Prostate Adenocarcinoma	CCLE	39372_sort_peaksnarrowPeak	Cistrome	GSM1145322	Cistrome_0222
HOXB7	Helix-turn-helix domains	BT-474	Breast	Breast Invasive Carcinoma	BRCA	Breast Invasive Carcinoma	CCLE	53088_sort_peaksnarrowPeak	Cistrome	GSM1145931	Cistrome_4009
GATA6	Zinc-coordinating DNA-binding domains	PaTu8988S	Pancreas	Pancreas Carcinoma	PAAD	Pancreas Carcinoma	CCLE	50979_sort_peaksnarrowPeak	Cistrome	GSM1151694	Cistrome_6077
TET2	TcoF: TF	HCT116	Colon/Rectum	Colorectal Carcinoma	COAD/READ	Colorectal Carcinoma	CCLE	50981_sort_peaksnarrowPeak	Cistrome	GSM1152879	Cistrome_0228
MECP2	TcoF: TF	HCT116	Colon/Rectum	Colorectal Carcinoma	COAD/READ	Colorectal Carcinoma	CCLE	34399_sort_peaksnarrowPeak	Cistrome	GSM1154509	Cistrome_0233
MAFK	Basic domains	OCI-LY7	Hemo-lymphocytic	Diffuse Large B-cell Lymphoma	DLBC	Diffuse Large B-cell Lymphoma	manual	GSE47784MAFKOCILY7_remap2018_hg19__v1_2	Remap	GSM1159670	Remap_0170
AFF4	TcoF: TF	HCT116	Colon/Rectum	Colorectal Carcinoma	COAD/READ	Colorectal Carcinoma	CCLE	39916_sort_peaksnarrowPeak	Cistrome	GSM1162745	Cistrome_0239
ZC3H8	Zinc-coordinating DNA-binding domains	HCT116	Colon/Rectum	Colorectal Carcinoma	COAD/READ	Colorectal Carcinoma	CCLE	39918_sort_peaksnarrowPeak	Cistrome	GSM1162749	Cistrome_0241
AR	Zinc-coordinating DNA-binding domains	DU145	Prostate	Prostate Cancer	PRAD	Prostate Cancer	CCLE	47323_sort_peaksnarrowPeak	Cistrome	GSM1164141	Cistrome_4182
FOXA1	Helix-turn-helix domains	DU145	Prostate	Prostate Cancer	PRAD	Prostate Cancer	CCLE	47324_sort_peaksnarrowPeak	Cistrome	GSM1164142	Cistrome_4183
TFAM	Other all-alpha-helical DNA-binding domains	HeLa-S3	Cervix	Cervical adenocarcinoma	CESC	Cervical adenocarcinoma	manual	41723_sort_peaksnarrowPeak	Cistrome	GSM1171656	Cistrome_0246
POLR2A	ENCODE: TF	U2OS	Bone	Osteosarcoma	SARC	Osteosarcoma	CCLE	41761_sort_peaksnarrowPeak	Cistrome	GSM1177769	Cistrome_0266
ZBTB17	Zinc-coordinating DNA-binding domains	MDA-MD-231	Breast	Breast Invasive Carcinoma	BRCA	Breast Invasive Carcinoma	CCLE	41831_sort_peaksnarrowPeak	Cistrome	GSM1181982	Cistrome_5826
SPDEF	Helix-turn-helix domains	MCF-7	Breast	Breast Invasive Carcinoma	BRCA	Breast Invasive Carcinoma	CCLE	35049_sort_peaksnarrowPeak	Cistrome	GSM1187119	Cistrome_0273
REST	Zinc-coordinating DNA-binding domains	H295R	Kidney	Adrenocortical Carcinoma	ACC	Adrenocortical Carcinoma	manual	35605_sort_peaksnarrowPeak	Cistrome	GSM1192175	Cistrome_4550
IRF4	Helix-turn-helix domains	MM1S	Marrow	Multiple Myeloma	MM	Multiple Myeloma	CCLE	40215_sort_peaksnarrowPeak	Cistrome	GSM1195560	Cistrome_0292
E2F1	Helix-turn-helix domains	LNCAP	Prostate	Prostate Adenocarcinoma	PRAD	Prostate Adenocarcinoma	CCLE	44312_sort_peaksnarrowPeak	Cistrome	GSM1207889	Cistrome_0306
ARNT	Basic domains	LoVo	Colon/Rectum	Colorectal Carcinoma	COAD/READ	Colorectal Carcinoma	CCLE	38723_sort_peaksnarrowPeak	Cistrome	GSM1208590	Cistrome_5289
ASCL2	Basic domains	LoVo	Colon/Rectum	Colorectal Carcinoma	COAD/READ	Colorectal Carcinoma	CCLE	38812_sort_peaksnarrowPeak	Cistrome	GSM1208591	Cistrome_5375
ATOH1	Basic domains	LoVo	Colon/Rectum	Colorectal Carcinoma	COAD/READ	Colorectal Carcinoma	CCLE	38856_sort_peaksnarrowPeak	Cistrome	GSM1208592	Cistrome_5416
BARX2	Helix-turn-helix domains	LoVo	Colon/Rectum	Colorectal Carcinoma	COAD/READ	Colorectal Carcinoma	CCLE	38820_sort_peaksnarrowPeak	Cistrome	GSM1208593	Cistrome_5381
CAMTA2	TcoF: TF	LoVo	Colon/Rectum	Colorectal Carcinoma	COAD/READ	Colorectal Carcinoma	CCLE	38661_sort_peaksnarrowPeak	Cistrome	GSM1208594	Cistrome_5231
CASZ1	Zinc-coordinating DNA-binding domains	LoVo	Colon/Rectum	Colorectal Carcinoma	COAD/READ	Colorectal Carcinoma	CCLE	38728_sort_peaksnarrowPeak	Cistrome	GSM1208596	Cistrome_5294
CDX2	Helix-turn-helix domains	LoVo	Colon/Rectum	Colorectal Carcinoma	COAD/READ	Colorectal Carcinoma	CCLE	38786_sort_peaksnarrowPeak	Cistrome	GSM1208597	Cistrome_5349
CEBPB	Basic domains	LoVo	Colon/Rectum	Colorectal Carcinoma	COAD/READ	Colorectal Carcinoma	CCLE	38763_sort_peaksnarrowPeak	Cistrome	GSM1208598	Cistrome_5327
CEBPG	Basic domains	LoVo	Colon/Rectum	Colorectal Carcinoma	COAD/READ	Colorectal Carcinoma	CCLE	38690_sort_peaksnarrowPeak	Cistrome	GSM1208599	Cistrome_5257
CEBPZ	TcoF: TF	LoVo	Colon/Rectum	Colorectal Carcinoma	COAD/READ	Colorectal Carcinoma	CCLE	38846_sort_peaksnarrowPeak	Cistrome	GSM1208600	Cistrome_5406
CREB3L2	Basic domains	LoVo	Colon/Rectum	Colorectal Carcinoma	COAD/READ	Colorectal Carcinoma	CCLE	38689_sort_peaksnarrowPeak	Cistrome	GSM1208601	Cistrome_5256
YBX3	beta-Barrel DNA-binding domains	LoVo	Colon/Rectum	Colorectal Carcinoma	COAD/READ	Colorectal Carcinoma	CCLE	38842_sort_peaksnarrowPeak	Cistrome	GSM1208602	Cistrome_5402
CTCF	Zinc-coordinating DNA-binding domains	LoVo	Colon/Rectum	Colorectal Carcinoma	COAD/READ	Colorectal Carcinoma	CCLE	38774_sort_peaksnarrowPeak	Cistrome	GSM1208603	Cistrome_5337
CUX1	Helix-turn-helix domains	LoVo	Colon/Rectum	Colorectal Carcinoma	COAD/READ	Colorectal Carcinoma	CCLE	38700_sort_peaksnarrowPeak	Cistrome	GSM1208604	Cistrome_5266
DBP	Basic domains	LoVo	Colon/Rectum	Colorectal Carcinoma	COAD/READ	Colorectal Carcinoma	CCLE	38845_sort_peaksnarrowPeak	Cistrome	GSM1208605	Cistrome_5405
E2F2	Helix-turn-helix domains	LoVo	Colon/Rectum	Colorectal Carcinoma	COAD/READ	Colorectal Carcinoma	CCLE	38865_sort_peaksnarrowPeak	Cistrome	GSM1208606	Cistrome_5424
E2F4	Helix-turn-helix domains	LoVo	Colon/Rectum	Colorectal Carcinoma	COAD/READ	Colorectal Carcinoma	CCLE	38714_sort_peaksnarrowPeak	Cistrome	GSM1208607	Cistrome_5280
EGR1	Zinc-coordinating DNA-binding domains	LoVo	Colon/Rectum	Colorectal Carcinoma	COAD/READ	Colorectal Carcinoma	CCLE	38684_sort_peaksnarrowPeak	Cistrome	GSM1208608	Cistrome_5251
EHF	Helix-turn-helix domains	LoVo	Colon/Rectum	Colorectal Carcinoma	COAD/READ	Colorectal Carcinoma	CCLE	38657_sort_peaksnarrowPeak	Cistrome	GSM1208609	Cistrome_5227
ELF1	Helix-turn-helix domains	LoVo	Colon/Rectum	Colorectal Carcinoma	COAD/READ	Colorectal Carcinoma	CCLE	38756_sort_peaksnarrowPeak	Cistrome	GSM1208610	Cistrome_5320
USF2	Basic domains	LoVo	Colon/Rectum	Colorectal Carcinoma	COAD/READ	Colorectal Carcinoma	CCLE	38751_sort_peaksnarrowPeak	Cistrome	GSM1208611	Cistrome_5315
ELF2	Helix-turn-helix domains	LoVo	Colon/Rectum	Colorectal Carcinoma	COAD/READ	Colorectal Carcinoma	CCLE	38739_sort_peaksnarrowPeak	Cistrome	GSM1208612	Cistrome_5305
EP300	ENCODE: TF	LoVo	Colon/Rectum	Colorectal Carcinoma	COAD/READ	Colorectal Carcinoma	CCLE	38762_sort_peaksnarrowPeak	Cistrome	GSM1208613	Cistrome_5326
ERF	Helix-turn-helix domains	LoVo	Colon/Rectum	Colorectal Carcinoma	COAD/READ	Colorectal Carcinoma	CCLE	38643_sort_peaksnarrowPeak	Cistrome	GSM1208614	Cistrome_5214
ESRRA	Zinc-coordinating DNA-binding domains	LoVo	Colon/Rectum	Colorectal Carcinoma	COAD/READ	Colorectal Carcinoma	CCLE	38664_sort_peaksnarrowPeak	Cistrome	GSM1208615	Cistrome_5233
ETV4	Helix-turn-helix domains	LoVo	Colon/Rectum	Colorectal Carcinoma	COAD/READ	Colorectal Carcinoma	CCLE	38770_sort_peaksnarrowPeak	Cistrome	GSM1208616	Cistrome_5333
FOXM1	Helix-turn-helix domains	LoVo	Colon/Rectum	Colorectal Carcinoma	COAD/READ	Colorectal Carcinoma	CCLE	38805_sort_peaksnarrowPeak	Cistrome	GSM1208617	Cistrome_5368
FOXO3	Helix-turn-helix domains	LoVo	Colon/Rectum	Colorectal Carcinoma	COAD/READ	Colorectal Carcinoma	CCLE	38806_sort_peaksnarrowPeak	Cistrome	GSM1208618	Cistrome_5369
GATA2	Zinc-coordinating DNA-binding domains	LoVo	Colon/Rectum	Colorectal Carcinoma	COAD/READ	Colorectal Carcinoma	CCLE	38730_sort_peaksnarrowPeak	Cistrome	GSM1208619	Cistrome_5296
GATA4	Zinc-coordinating DNA-binding domains	LoVo	Colon/Rectum	Colorectal Carcinoma	COAD/READ	Colorectal Carcinoma	CCLE	38741_sort_peaksnarrowPeak	Cistrome	GSM1208620	Cistrome_5306
GATA6	Zinc-coordinating DNA-binding domains	LoVo	Colon/Rectum	Colorectal Carcinoma	COAD/READ	Colorectal Carcinoma	CCLE	38636_sort_peaksnarrowPeak	Cistrome	GSM1208621	Cistrome_5207
GLI2	Zinc-coordinating DNA-binding domains	LoVo	Colon/Rectum	Colorectal Carcinoma	COAD/READ	Colorectal Carcinoma	CCLE	38718_sort_peaksnarrowPeak	Cistrome	GSM1208622	Cistrome_5284
GLIS2	Zinc-coordinating DNA-binding domains	LoVo	Colon/Rectum	Colorectal Carcinoma	COAD/READ	Colorectal Carcinoma	CCLE	38768_sort_peaksnarrowPeak	Cistrome	GSM1208623	Cistrome_5331
GLIS3	Zinc-coordinating DNA-binding domains	LoVo	Colon/Rectum	Colorectal Carcinoma	COAD/READ	Colorectal Carcinoma	CCLE	38709_sort_peaksnarrowPeak	Cistrome	GSM1208624	Cistrome_5275
GMEB1	alpha-Helices exposed by beta-structures	LoVo	Colon/Rectum	Colorectal Carcinoma	COAD/READ	Colorectal Carcinoma	CCLE	38799_sort_peaksnarrowPeak	Cistrome	GSM1208625	Cistrome_5362
GMEB2	alpha-Helices exposed by beta-structures	LoVo	Colon/Rectum	Colorectal Carcinoma	COAD/READ	Colorectal Carcinoma	CCLE	38724_sort_peaksnarrowPeak	Cistrome	GSM1208626	Cistrome_5290
HBP1	Other all-alpha-helical DNA-binding domains	LoVo	Colon/Rectum	Colorectal Carcinoma	COAD/READ	Colorectal Carcinoma	CCLE	38726_sort_peaksnarrowPeak	Cistrome	GSM1208627	Cistrome_5292
HES1	Basic domains	LoVo	Colon/Rectum	Colorectal Carcinoma	COAD/READ	Colorectal Carcinoma	CCLE	38702_sort_peaksnarrowPeak	Cistrome	GSM1208628	Cistrome_5268
HES4	TcoF: TF	LoVo	Colon/Rectum	Colorectal Carcinoma	COAD/READ	Colorectal Carcinoma	CCLE	38823_sort_peaksnarrowPeak	Cistrome	GSM1208630	Cistrome_5384
HINFP	Zinc-coordinating DNA-binding domains	LoVo	Colon/Rectum	Colorectal Carcinoma	COAD/READ	Colorectal Carcinoma	CCLE	38704_sort_peaksnarrowPeak	Cistrome	GSM1208631	Cistrome_5270
HNF4A	Zinc-coordinating DNA-binding domains	LoVo	Colon/Rectum	Colorectal Carcinoma	COAD/READ	Colorectal Carcinoma	CCLE	38713_sort_peaksnarrowPeak	Cistrome	GSM1208632	Cistrome_5279
HOXA10	Helix-turn-helix domains	LoVo	Colon/Rectum	Colorectal Carcinoma	COAD/READ	Colorectal Carcinoma	CCLE	38791_sort_peaksnarrowPeak	Cistrome	GSM1208633	Cistrome_5354
HOXA1	Helix-turn-helix domains	LoVo	Colon/Rectum	Colorectal Carcinoma	COAD/READ	Colorectal Carcinoma	CCLE	38817_sort_peaksnarrowPeak	Cistrome	GSM1208634	Cistrome_5379
HOXA7	Helix-turn-helix domains	LoVo	Colon/Rectum	Colorectal Carcinoma	COAD/READ	Colorectal Carcinoma	CCLE	38822_sort_peaksnarrowPeak	Cistrome	GSM1208635	Cistrome_5383
HOXB13	Helix-turn-helix domains	LoVo	Colon/Rectum	Colorectal Carcinoma	COAD/READ	Colorectal Carcinoma	CCLE	38729_sort_peaksnarrowPeak	Cistrome	GSM1208636	Cistrome_5295
HSF2	Helix-turn-helix domains	LoVo	Colon/Rectum	Colorectal Carcinoma	COAD/READ	Colorectal Carcinoma	CCLE	38862_sort_peaksnarrowPeak	Cistrome	GSM1208637	Cistrome_5421
IRX3	Helix-turn-helix domains	LoVo	Colon/Rectum	Colorectal Carcinoma	COAD/READ	Colorectal Carcinoma	CCLE	38816_sort_peaksnarrowPeak	Cistrome	GSM1208638	Cistrome_5378
JUN	Basic domains	LoVo	Colon/Rectum	Colorectal Carcinoma	COAD/READ	Colorectal Carcinoma	CCLE	38743_sort_peaksnarrowPeak	Cistrome	GSM1208639	Cistrome_5307
KLF10	Zinc-coordinating DNA-binding domains	LoVo	Colon/Rectum	Colorectal Carcinoma	COAD/READ	Colorectal Carcinoma	CCLE	38720_sort_peaksnarrowPeak	Cistrome	GSM1208640	Cistrome_5286
KLF3	Zinc-coordinating DNA-binding domains	LoVo	Colon/Rectum	Colorectal Carcinoma	COAD/READ	Colorectal Carcinoma	CCLE	38790_sort_peaksnarrowPeak	Cistrome	GSM1208641	Cistrome_5353
KLF5	Zinc-coordinating DNA-binding domains	LoVo	Colon/Rectum	Colorectal Carcinoma	COAD/READ	Colorectal Carcinoma	CCLE	38831_sort_peaksnarrowPeak	Cistrome	GSM1208642	Cistrome_5391
LEF1	Other all-alpha-helical DNA-binding domains	LoVo	Colon/Rectum	Colorectal Carcinoma	COAD/READ	Colorectal Carcinoma	CCLE	38639_sort_peaksnarrowPeak	Cistrome	GSM1208643	Cistrome_5210
LHX2	Helix-turn-helix domains	LoVo	Colon/Rectum	Colorectal Carcinoma	COAD/READ	Colorectal Carcinoma	CCLE	38679_sort_peaksnarrowPeak	Cistrome	GSM1208644	Cistrome_5246
MAX	Basic domains	LoVo	Colon/Rectum	Colorectal Carcinoma	COAD/READ	Colorectal Carcinoma	CCLE	38767_sort_peaksnarrowPeak	Cistrome	GSM1208645	Cistrome_5330
MEF2A	alpha-Helices exposed by beta-structures	LoVo	Colon/Rectum	Colorectal Carcinoma	COAD/READ	Colorectal Carcinoma	CCLE	38847_sort_peaksnarrowPeak	Cistrome	GSM1208648	Cistrome_5407
MEF2C	alpha-Helices exposed by beta-structures	LoVo	Colon/Rectum	Colorectal Carcinoma	COAD/READ	Colorectal Carcinoma	CCLE	38851_sort_peaksnarrowPeak	Cistrome	GSM1208649	Cistrome_5411
MEIS2	Helix-turn-helix domains	LoVo	Colon/Rectum	Colorectal Carcinoma	COAD/READ	Colorectal Carcinoma	CCLE	38849_sort_peaksnarrowPeak	Cistrome	GSM1208650	Cistrome_5409
MSX2	Helix-turn-helix domains	LoVo	Colon/Rectum	Colorectal Carcinoma	COAD/READ	Colorectal Carcinoma	CCLE	38837_sort_peaksnarrowPeak	Cistrome	GSM1208651	Cistrome_5397
MYB	Helix-turn-helix domains	LoVo	Colon/Rectum	Colorectal Carcinoma	COAD/READ	Colorectal Carcinoma	CCLE	38685_sort_peaksnarrowPeak	Cistrome	GSM1208652	Cistrome_5252
MYBL2	Helix-turn-helix domains	LoVo	Colon/Rectum	Colorectal Carcinoma	COAD/READ	Colorectal Carcinoma	CCLE	38735_sort_peaksnarrowPeak	Cistrome	GSM1208653	Cistrome_5301
MYC	Basic domains	LoVo	Colon/Rectum	Colorectal Carcinoma	COAD/READ	Colorectal Carcinoma	CCLE	38663_sort_peaksnarrowPeak	Cistrome	GSM1208654	Cistrome_5232
MZF1	Zinc-coordinating DNA-binding domains	LoVo	Colon/Rectum	Colorectal Carcinoma	COAD/READ	Colorectal Carcinoma	CCLE	38727_sort_peaksnarrowPeak	Cistrome	GSM1208655	Cistrome_5293
NEUROG3	TcoF: TF	LoVo	Colon/Rectum	Colorectal Carcinoma	COAD/READ	Colorectal Carcinoma	CCLE	38781_sort_peaksnarrowPeak	Cistrome	GSM1208656	Cistrome_5344
NFAT5	Immunoglobulin fold	LoVo	Colon/Rectum	Colorectal Carcinoma	COAD/READ	Colorectal Carcinoma	CCLE	38773_sort_peaksnarrowPeak	Cistrome	GSM1208657	Cistrome_5336
NFE2L2	Basic domains	LoVo	Colon/Rectum	Colorectal Carcinoma	COAD/READ	Colorectal Carcinoma	CCLE	38850_sort_peaksnarrowPeak	Cistrome	GSM1208659	Cistrome_5410
NFIL3	Basic domains	LoVo	Colon/Rectum	Colorectal Carcinoma	COAD/READ	Colorectal Carcinoma	CCLE	38757_sort_peaksnarrowPeak	Cistrome	GSM1208660	Cistrome_5321
NR1H3	Zinc-coordinating DNA-binding domains	LoVo	Colon/Rectum	Colorectal Carcinoma	COAD/READ	Colorectal Carcinoma	CCLE	38777_sort_peaksnarrowPeak	Cistrome	GSM1208663	Cistrome_5340
NR2F1	Zinc-coordinating DNA-binding domains	LoVo	Colon/Rectum	Colorectal Carcinoma	COAD/READ	Colorectal Carcinoma	CCLE	38640_sort_peaksnarrowPeak	Cistrome	GSM1208664	Cistrome_5211
NR2F2	Zinc-coordinating DNA-binding domains	LoVo	Colon/Rectum	Colorectal Carcinoma	COAD/READ	Colorectal Carcinoma	CCLE	38652_sort_peaksnarrowPeak	Cistrome	GSM1208665	Cistrome_5223
NR3C1	Zinc-coordinating DNA-binding domains	LoVo	Colon/Rectum	Colorectal Carcinoma	COAD/READ	Colorectal Carcinoma	CCLE	38651_sort_peaksnarrowPeak	Cistrome	GSM1208666	Cistrome_5222
PITX1	Helix-turn-helix domains	LoVo	Colon/Rectum	Colorectal Carcinoma	COAD/READ	Colorectal Carcinoma	CCLE	38745_sort_peaksnarrowPeak	Cistrome	GSM1208667	Cistrome_5309
RAX2	Helix-turn-helix domains	LoVo	Colon/Rectum	Colorectal Carcinoma	COAD/READ	Colorectal Carcinoma	CCLE	38744_sort_peaksnarrowPeak	Cistrome	GSM1208669	Cistrome_5308
RFX1	Helix-turn-helix domains	LoVo	Colon/Rectum	Colorectal Carcinoma	COAD/READ	Colorectal Carcinoma	CCLE	38784_sort_peaksnarrowPeak	Cistrome	GSM1208670	Cistrome_5347
RFX2	Helix-turn-helix domains	LoVo	Colon/Rectum	Colorectal Carcinoma	COAD/READ	Colorectal Carcinoma	CCLE	38761_sort_peaksnarrowPeak	Cistrome	GSM1208671	Cistrome_5325
RFX5	Helix-turn-helix domains	LoVo	Colon/Rectum	Colorectal Carcinoma	COAD/READ	Colorectal Carcinoma	CCLE	38746_sort_peaksnarrowPeak	Cistrome	GSM1208672	Cistrome_5310
RXRA	Zinc-coordinating DNA-binding domains	LoVo	Colon/Rectum	Colorectal Carcinoma	COAD/READ	Colorectal Carcinoma	CCLE	38864_sort_peaksnarrowPeak	Cistrome	GSM1208673	Cistrome_5423
SMAD2	beta-Hairpin exposed by an alpha/beta-scaffold	LoVo	Colon/Rectum	Colorectal Carcinoma	COAD/READ	Colorectal Carcinoma	CCLE	38793_sort_peaksnarrowPeak	Cistrome	GSM1208674	Cistrome_5356
ZFAT	Zinc-coordinating DNA-binding domains	LoVo	Colon/Rectum	Colorectal Carcinoma	COAD/READ	Colorectal Carcinoma	CCLE	38796_sort_peaksnarrowPeak	Cistrome	GSM1208675	Cistrome_5359
SMAD3	beta-Hairpin exposed by an alpha/beta-scaffold	LoVo	Colon/Rectum	Colorectal Carcinoma	COAD/READ	Colorectal Carcinoma	CCLE	38794_sort_peaksnarrowPeak	Cistrome	GSM1208676	Cistrome_5357
SMAD4	beta-Hairpin exposed by an alpha/beta-scaffold	LoVo	Colon/Rectum	Colorectal Carcinoma	COAD/READ	Colorectal Carcinoma	CCLE	38693_sort_peaksnarrowPeak	Cistrome	GSM1208677	Cistrome_5260
SMC3	ENCODE: TF	LoVo	Colon/Rectum	Colorectal Carcinoma	COAD/READ	Colorectal Carcinoma	CCLE	38811_sort_peaksnarrowPeak	Cistrome	GSM1208679	Cistrome_5374
SNAI1	Zinc-coordinating DNA-binding domains	LoVo	Colon/Rectum	Colorectal Carcinoma	COAD/READ	Colorectal Carcinoma	CCLE	38783_sort_peaksnarrowPeak	Cistrome	GSM1208680	Cistrome_5346
SOX4	Other all-alpha-helical DNA-binding domains	LoVo	Colon/Rectum	Colorectal Carcinoma	COAD/READ	Colorectal Carcinoma	CCLE	38749_sort_peaksnarrowPeak	Cistrome	GSM1208681	Cistrome_5313
SOX9	Other all-alpha-helical DNA-binding domains	LoVo	Colon/Rectum	Colorectal Carcinoma	COAD/READ	Colorectal Carcinoma	CCLE	38809_sort_peaksnarrowPeak	Cistrome	GSM1208682	Cistrome_5372
SP1	Zinc-coordinating DNA-binding domains	LoVo	Colon/Rectum	Colorectal Carcinoma	COAD/READ	Colorectal Carcinoma	CCLE	38771_sort_peaksnarrowPeak	Cistrome	GSM1208683	Cistrome_5334
SP3	Zinc-coordinating DNA-binding domains	LoVo	Colon/Rectum	Colorectal Carcinoma	COAD/READ	Colorectal Carcinoma	CCLE	38834_sort_peaksnarrowPeak	Cistrome	GSM1208684	Cistrome_5394
SREBF2	Basic domains	LoVo	Colon/Rectum	Colorectal Carcinoma	COAD/READ	Colorectal Carcinoma	CCLE	38765_sort_peaksnarrowPeak	Cistrome	GSM1208685	Cistrome_5329
SRF	alpha-Helices exposed by beta-structures	LoVo	Colon/Rectum	Colorectal Carcinoma	COAD/READ	Colorectal Carcinoma	CCLE	38855_sort_peaksnarrowPeak	Cistrome	GSM1208686	Cistrome_5415
TBX3	Immunoglobulin fold	LoVo	Colon/Rectum	Colorectal Carcinoma	COAD/READ	Colorectal Carcinoma	CCLE	38787_sort_peaksnarrowPeak	Cistrome	GSM1208687	Cistrome_5350
TCF12	Basic domains	LoVo	Colon/Rectum	Colorectal Carcinoma	COAD/READ	Colorectal Carcinoma	CCLE	38738_sort_peaksnarrowPeak	Cistrome	GSM1208688	Cistrome_5304
TCF7L2	Other all-alpha-helical DNA-binding domains	LoVo	Colon/Rectum	Colorectal Carcinoma	COAD/READ	Colorectal Carcinoma	CCLE	38795_sort_peaksnarrowPeak	Cistrome	GSM1208689	Cistrome_5358
TFAP2A	Basic domains	LoVo	Colon/Rectum	Colorectal Carcinoma	COAD/READ	Colorectal Carcinoma	CCLE	38687_sort_peaksnarrowPeak	Cistrome	GSM1208690	Cistrome_5254
TFDP1	Helix-turn-helix domains	LoVo	Colon/Rectum	Colorectal Carcinoma	COAD/READ	Colorectal Carcinoma	CCLE	38731_sort_peaksnarrowPeak	Cistrome	GSM1208691	Cistrome_5297
TFDP2	TcoF: TF	LoVo	Colon/Rectum	Colorectal Carcinoma	COAD/READ	Colorectal Carcinoma	CCLE	38776_sort_peaksnarrowPeak	Cistrome	GSM1208692	Cistrome_5339
TFE3	Basic domains	LoVo	Colon/Rectum	Colorectal Carcinoma	COAD/READ	Colorectal Carcinoma	CCLE	38725_sort_peaksnarrowPeak	Cistrome	GSM1208693	Cistrome_5291
TFEB	Basic domains	LoVo	Colon/Rectum	Colorectal Carcinoma	COAD/READ	Colorectal Carcinoma	CCLE	38769_sort_peaksnarrowPeak	Cistrome	GSM1208694	Cistrome_5332
TGIF1	Helix-turn-helix domains	LoVo	Colon/Rectum	Colorectal Carcinoma	COAD/READ	Colorectal Carcinoma	CCLE	38660_sort_peaksnarrowPeak	Cistrome	GSM1208695	Cistrome_5230
TP53	Immunoglobulin fold	LoVo	Colon/Rectum	Colorectal Carcinoma	COAD/READ	Colorectal Carcinoma	CCLE	38696_sort_peaksnarrowPeak	Cistrome	GSM1208696	Cistrome_5263
UBTF	Other all-alpha-helical DNA-binding domains	LoVo	Colon/Rectum	Colorectal Carcinoma	COAD/READ	Colorectal Carcinoma	CCLE	38669_sort_peaksnarrowPeak	Cistrome	GSM1208697	Cistrome_5238
XBP1	Basic domains	LoVo	Colon/Rectum	Colorectal Carcinoma	COAD/READ	Colorectal Carcinoma	CCLE	38803_sort_peaksnarrowPeak	Cistrome	GSM1208698	Cistrome_5366
YY1	Zinc-coordinating DNA-binding domains	LoVo	Colon/Rectum	Colorectal Carcinoma	COAD/READ	Colorectal Carcinoma	CCLE	38716_sort_peaksnarrowPeak	Cistrome	GSM1208699	Cistrome_5282
ZBED4	Zinc-coordinating DNA-binding domains	LoVo	Colon/Rectum	Colorectal Carcinoma	COAD/READ	Colorectal Carcinoma	CCLE	38798_sort_peaksnarrowPeak	Cistrome	GSM1208700	Cistrome_5361
ZBTB17	Zinc-coordinating DNA-binding domains	LoVo	Colon/Rectum	Colorectal Carcinoma	COAD/READ	Colorectal Carcinoma	CCLE	38755_sort_peaksnarrowPeak	Cistrome	GSM1208701	Cistrome_5319
ZBTB7B	Zinc-coordinating DNA-binding domains	LoVo	Colon/Rectum	Colorectal Carcinoma	COAD/READ	Colorectal Carcinoma	CCLE	38666_sort_peaksnarrowPeak	Cistrome	GSM1208702	Cistrome_5235
ZNF236	Zinc-coordinating DNA-binding domains	LoVo	Colon/Rectum	Colorectal Carcinoma	COAD/READ	Colorectal Carcinoma	CCLE	38642_sort_peaksnarrowPeak	Cistrome	GSM1208703	Cistrome_5213
ZNF250	Zinc-coordinating DNA-binding domains	LoVo	Colon/Rectum	Colorectal Carcinoma	COAD/READ	Colorectal Carcinoma	CCLE	38753_sort_peaksnarrowPeak	Cistrome	GSM1208704	Cistrome_5317
ZNF407	Zinc-coordinating DNA-binding domains	LoVo	Colon/Rectum	Colorectal Carcinoma	COAD/READ	Colorectal Carcinoma	CCLE	38750_sort_peaksnarrowPeak	Cistrome	GSM1208705	Cistrome_5314
ZZZ3	TcoF: TF	LoVo	Colon/Rectum	Colorectal Carcinoma	COAD/READ	Colorectal Carcinoma	CCLE	38675_sort_peaksnarrowPeak	Cistrome	GSM1208707	Cistrome_5243
ADNP	TcoF: TF	LoVo	Colon/Rectum	Colorectal Carcinoma	COAD/READ	Colorectal Carcinoma	CCLE	38734_sort_peaksnarrowPeak	Cistrome	GSM1208708	Cistrome_5300
AEBP2	Zinc-coordinating DNA-binding domains	LoVo	Colon/Rectum	Colorectal Carcinoma	COAD/READ	Colorectal Carcinoma	CCLE	38782_sort_peaksnarrowPeak	Cistrome	GSM1208709	Cistrome_5345
ALX4	Helix-turn-helix domains	LoVo	Colon/Rectum	Colorectal Carcinoma	COAD/READ	Colorectal Carcinoma	CCLE	38840_sort_peaksnarrowPeak	Cistrome	GSM1208710	Cistrome_5400
AR	Zinc-coordinating DNA-binding domains	LoVo	Colon/Rectum	Colorectal Carcinoma	COAD/READ	Colorectal Carcinoma	CCLE	38789_sort_peaksnarrowPeak	Cistrome	GSM1208711	Cistrome_5352
ATF1	Basic domains	LoVo	Colon/Rectum	Colorectal Carcinoma	COAD/READ	Colorectal Carcinoma	CCLE	38852_sort_peaksnarrowPeak	Cistrome	GSM1208712	Cistrome_5412
ATF5	Basic domains	LoVo	Colon/Rectum	Colorectal Carcinoma	COAD/READ	Colorectal Carcinoma	CCLE	38641_sort_peaksnarrowPeak	Cistrome	GSM1208713	Cistrome_5212
BARHL1	Helix-turn-helix domains	LoVo	Colon/Rectum	Colorectal Carcinoma	COAD/READ	Colorectal Carcinoma	CCLE	38808_sort_peaksnarrowPeak	Cistrome	GSM1208714	Cistrome_5371
CBFB	TcoF: TF	LoVo	Colon/Rectum	Colorectal Carcinoma	COAD/READ	Colorectal Carcinoma	CCLE	38665_sort_peaksnarrowPeak	Cistrome	GSM1208716	Cistrome_5234
CEBPE	Basic domains	LoVo	Colon/Rectum	Colorectal Carcinoma	COAD/READ	Colorectal Carcinoma	CCLE	38859_sort_peaksnarrowPeak	Cistrome	GSM1208717	Cistrome_5419
CIC	Other all-alpha-helical DNA-binding domains	LoVo	Colon/Rectum	Colorectal Carcinoma	COAD/READ	Colorectal Carcinoma	CCLE	38775_sort_peaksnarrowPeak	Cistrome	GSM1208718	Cistrome_5338
CLOCK	Basic domains	LoVo	Colon/Rectum	Colorectal Carcinoma	COAD/READ	Colorectal Carcinoma	CCLE	38772_sort_peaksnarrowPeak	Cistrome	GSM1208719	Cistrome_5335
CREB3	Basic domains	LoVo	Colon/Rectum	Colorectal Carcinoma	COAD/READ	Colorectal Carcinoma	CCLE	38841_sort_peaksnarrowPeak	Cistrome	GSM1208720	Cistrome_5401
CREB3L4	TcoF: TF	LoVo	Colon/Rectum	Colorectal Carcinoma	COAD/READ	Colorectal Carcinoma	CCLE	38721_sort_peaksnarrowPeak	Cistrome	GSM1208721	Cistrome_5287
CREM	Basic domains	LoVo	Colon/Rectum	Colorectal Carcinoma	COAD/READ	Colorectal Carcinoma	CCLE	38717_sort_peaksnarrowPeak	Cistrome	GSM1208722	Cistrome_5283
DLX1	Helix-turn-helix domains	LoVo	Colon/Rectum	Colorectal Carcinoma	COAD/READ	Colorectal Carcinoma	CCLE	38719_sort_peaksnarrowPeak	Cistrome	GSM1208723	Cistrome_5285
DLX2	Helix-turn-helix domains	LoVo	Colon/Rectum	Colorectal Carcinoma	COAD/READ	Colorectal Carcinoma	CCLE	38854_sort_peaksnarrowPeak	Cistrome	GSM1208724	Cistrome_5414
DLX4	Helix-turn-helix domains	LoVo	Colon/Rectum	Colorectal Carcinoma	COAD/READ	Colorectal Carcinoma	CCLE	38722_sort_peaksnarrowPeak	Cistrome	GSM1208725	Cistrome_5288
DLX6	Helix-turn-helix domains	LoVo	Colon/Rectum	Colorectal Carcinoma	COAD/READ	Colorectal Carcinoma	CCLE	38835_sort_peaksnarrowPeak	Cistrome	GSM1208726	Cistrome_5395
DMRT1	Zinc-coordinating DNA-binding domains	LoVo	Colon/Rectum	Colorectal Carcinoma	COAD/READ	Colorectal Carcinoma	CCLE	38752_sort_peaksnarrowPeak	Cistrome	GSM1208727	Cistrome_5316
E2F1	Helix-turn-helix domains	LoVo	Colon/Rectum	Colorectal Carcinoma	COAD/READ	Colorectal Carcinoma	CCLE	38839_sort_peaksnarrowPeak	Cistrome	GSM1208728	Cistrome_5399
E2F3	Helix-turn-helix domains	LoVo	Colon/Rectum	Colorectal Carcinoma	COAD/READ	Colorectal Carcinoma	CCLE	38694_sort_peaksnarrowPeak	Cistrome	GSM1208729	Cistrome_5261
E2F7	Helix-turn-helix domains	LoVo	Colon/Rectum	Colorectal Carcinoma	COAD/READ	Colorectal Carcinoma	CCLE	38698_sort_peaksnarrowPeak	Cistrome	GSM1208730	Cistrome_5264
E2F8	Helix-turn-helix domains	LoVo	Colon/Rectum	Colorectal Carcinoma	COAD/READ	Colorectal Carcinoma	CCLE	38804_sort_peaksnarrowPeak	Cistrome	GSM1208731	Cistrome_5367
ELF3	Helix-turn-helix domains	LoVo	Colon/Rectum	Colorectal Carcinoma	COAD/READ	Colorectal Carcinoma	CCLE	38646_sort_peaksnarrowPeak	Cistrome	GSM1208732	Cistrome_5217
EMX1	Helix-turn-helix domains	LoVo	Colon/Rectum	Colorectal Carcinoma	COAD/READ	Colorectal Carcinoma	CCLE	38788_sort_peaksnarrowPeak	Cistrome	GSM1208733	Cistrome_5351
EOMES	Immunoglobulin fold	LoVo	Colon/Rectum	Colorectal Carcinoma	COAD/READ	Colorectal Carcinoma	CCLE	38649_sort_peaksnarrowPeak	Cistrome	GSM1208734	Cistrome_5220
ERG	Helix-turn-helix domains	LoVo	Colon/Rectum	Colorectal Carcinoma	COAD/READ	Colorectal Carcinoma	CCLE	38659_sort_peaksnarrowPeak	Cistrome	GSM1208735	Cistrome_5229
ETV5	Helix-turn-helix domains	LoVo	Colon/Rectum	Colorectal Carcinoma	COAD/READ	Colorectal Carcinoma	CCLE	38759_sort_peaksnarrowPeak	Cistrome	GSM1208736	Cistrome_5323
ESR1	Zinc-coordinating DNA-binding domains	LoVo	Colon/Rectum	Colorectal Carcinoma	COAD/READ	Colorectal Carcinoma	CCLE	38836_sort_peaksnarrowPeak	Cistrome	GSM1208737	Cistrome_5396
ETS2	Helix-turn-helix domains	LoVo	Colon/Rectum	Colorectal Carcinoma	COAD/READ	Colorectal Carcinoma	CCLE	38712_sort_peaksnarrowPeak	Cistrome	GSM1208738	Cistrome_5278
ETV7	Helix-turn-helix domains	LoVo	Colon/Rectum	Colorectal Carcinoma	COAD/READ	Colorectal Carcinoma	CCLE	38647_sort_peaksnarrowPeak	Cistrome	GSM1208739	Cistrome_5218
MECOM	Zinc-coordinating DNA-binding domains	LoVo	Colon/Rectum	Colorectal Carcinoma	COAD/READ	Colorectal Carcinoma	CCLE	38858_sort_peaksnarrowPeak	Cistrome	GSM1208740	Cistrome_5418
EZH2	TcoF: TF	LoVo	Colon/Rectum	Colorectal Carcinoma	COAD/READ	Colorectal Carcinoma	CCLE	38715_sort_peaksnarrowPeak	Cistrome	GSM1208741	Cistrome_5281
FEV	Helix-turn-helix domains	LoVo	Colon/Rectum	Colorectal Carcinoma	COAD/READ	Colorectal Carcinoma	CCLE	38830_sort_peaksnarrowPeak	Cistrome	GSM1208742	Cistrome_5390
ZFHX3	Helix-turn-helix domains	LoVo	Colon/Rectum	Colorectal Carcinoma	COAD/READ	Colorectal Carcinoma	CCLE	38638_sort_peaksnarrowPeak	Cistrome	GSM1208743	Cistrome_5209
FOXA1	Helix-turn-helix domains	LoVo	Colon/Rectum	Colorectal Carcinoma	COAD/READ	Colorectal Carcinoma	CCLE	38705_sort_peaksnarrowPeak	Cistrome	GSM1208744	Cistrome_5271
FOXD2	Helix-turn-helix domains	LoVo	Colon/Rectum	Colorectal Carcinoma	COAD/READ	Colorectal Carcinoma	CCLE	38635_sort_peaksnarrowPeak	Cistrome	GSM1208745	Cistrome_5206
FOXG1	Helix-turn-helix domains	LoVo	Colon/Rectum	Colorectal Carcinoma	COAD/READ	Colorectal Carcinoma	CCLE	38827_sort_peaksnarrowPeak	Cistrome	GSM1208746	Cistrome_5387
FOXK2	Helix-turn-helix domains	LoVo	Colon/Rectum	Colorectal Carcinoma	COAD/READ	Colorectal Carcinoma	CCLE	38699_sort_peaksnarrowPeak	Cistrome	GSM1208747	Cistrome_5265
FOXP3	Helix-turn-helix domains	LoVo	Colon/Rectum	Colorectal Carcinoma	COAD/READ	Colorectal Carcinoma	CCLE	38703_sort_peaksnarrowPeak	Cistrome	GSM1208748	Cistrome_5269
GATA1	Zinc-coordinating DNA-binding domains	LoVo	Colon/Rectum	Colorectal Carcinoma	COAD/READ	Colorectal Carcinoma	CCLE	38797_sort_peaksnarrowPeak	Cistrome	GSM1208749	Cistrome_5360
GLI1	Zinc-coordinating DNA-binding domains	LoVo	Colon/Rectum	Colorectal Carcinoma	COAD/READ	Colorectal Carcinoma	CCLE	38648_sort_peaksnarrowPeak	Cistrome	GSM1208750	Cistrome_5219
GLI3	Zinc-coordinating DNA-binding domains	LoVo	Colon/Rectum	Colorectal Carcinoma	COAD/READ	Colorectal Carcinoma	CCLE	38754_sort_peaksnarrowPeak	Cistrome	GSM1208751	Cistrome_5318
GLIS1	Zinc-coordinating DNA-binding domains	LoVo	Colon/Rectum	Colorectal Carcinoma	COAD/READ	Colorectal Carcinoma	CCLE	38673_sort_peaksnarrowPeak	Cistrome	GSM1208752	Cistrome_5241
HIF1A	Basic domains	LoVo	Colon/Rectum	Colorectal Carcinoma	COAD/READ	Colorectal Carcinoma	CCLE	38733_sort_peaksnarrowPeak	Cistrome	GSM1208753	Cistrome_5299
HIVEP1	TcoF: TF	LoVo	Colon/Rectum	Colorectal Carcinoma	COAD/READ	Colorectal Carcinoma	CCLE	38821_sort_peaksnarrowPeak	Cistrome	GSM1208754	Cistrome_5382
HMGA1	beta-Sheet binding to DNA	LoVo	Colon/Rectum	Colorectal Carcinoma	COAD/READ	Colorectal Carcinoma	CCLE	38676_sort_peaksnarrowPeak	Cistrome	GSM1208755	Cistrome_5244
HOXA13	Helix-turn-helix domains	LoVo	Colon/Rectum	Colorectal Carcinoma	COAD/READ	Colorectal Carcinoma	CCLE	38678_sort_peaksnarrowPeak	Cistrome	GSM1208756	Cistrome_5245
HOXA2	Helix-turn-helix domains	LoVo	Colon/Rectum	Colorectal Carcinoma	COAD/READ	Colorectal Carcinoma	CCLE	38708_sort_peaksnarrowPeak	Cistrome	GSM1208757	Cistrome_5274
HOXC6	Helix-turn-helix domains	LoVo	Colon/Rectum	Colorectal Carcinoma	COAD/READ	Colorectal Carcinoma	CCLE	38655_sort_peaksnarrowPeak	Cistrome	GSM1208758	Cistrome_5225
HSF1	Helix-turn-helix domains	LoVo	Colon/Rectum	Colorectal Carcinoma	COAD/READ	Colorectal Carcinoma	CCLE	38732_sort_peaksnarrowPeak	Cistrome	GSM1208759	Cistrome_5298
HSF4	Helix-turn-helix domains	LoVo	Colon/Rectum	Colorectal Carcinoma	COAD/READ	Colorectal Carcinoma	CCLE	38644_sort_peaksnarrowPeak	Cistrome	GSM1208760	Cistrome_5215
ISL1	Helix-turn-helix domains	LoVo	Colon/Rectum	Colorectal Carcinoma	COAD/READ	Colorectal Carcinoma	CCLE	38807_sort_peaksnarrowPeak	Cistrome	GSM1208761	Cistrome_5370
JDP2	Basic domains	LoVo	Colon/Rectum	Colorectal Carcinoma	COAD/READ	Colorectal Carcinoma	CCLE	38680_sort_peaksnarrowPeak	Cistrome	GSM1208762	Cistrome_5247
JUND	Basic domains	LoVo	Colon/Rectum	Colorectal Carcinoma	COAD/READ	Colorectal Carcinoma	CCLE	38758_sort_peaksnarrowPeak	Cistrome	GSM1208763	Cistrome_5322
LHX3	Helix-turn-helix domains	LoVo	Colon/Rectum	Colorectal Carcinoma	COAD/READ	Colorectal Carcinoma	CCLE	38838_sort_peaksnarrowPeak	Cistrome	GSM1208764	Cistrome_5398
LMX1B	Helix-turn-helix domains	LoVo	Colon/Rectum	Colorectal Carcinoma	COAD/READ	Colorectal Carcinoma	CCLE	38780_sort_peaksnarrowPeak	Cistrome	GSM1208766	Cistrome_5343
LYL1	TcoF: TF	LoVo	Colon/Rectum	Colorectal Carcinoma	COAD/READ	Colorectal Carcinoma	CCLE	38829_sort_peaksnarrowPeak	Cistrome	GSM1208767	Cistrome_5389
MAZ	Zinc-coordinating DNA-binding domains	LoVo	Colon/Rectum	Colorectal Carcinoma	COAD/READ	Colorectal Carcinoma	CCLE	38683_sort_peaksnarrowPeak	Cistrome	GSM1208768	Cistrome_5250
MEF2D	alpha-Helices exposed by beta-structures	LoVo	Colon/Rectum	Colorectal Carcinoma	COAD/READ	Colorectal Carcinoma	CCLE	38802_sort_peaksnarrowPeak	Cistrome	GSM1208769	Cistrome_5365
MEIS3	Helix-turn-helix domains	LoVo	Colon/Rectum	Colorectal Carcinoma	COAD/READ	Colorectal Carcinoma	CCLE	38792_sort_peaksnarrowPeak	Cistrome	GSM1208770	Cistrome_5355
MNT	Basic domains	LoVo	Colon/Rectum	Colorectal Carcinoma	COAD/READ	Colorectal Carcinoma	CCLE	38824_sort_peaksnarrowPeak	Cistrome	GSM1208771	Cistrome_5385
MSX1	Helix-turn-helix domains	LoVo	Colon/Rectum	Colorectal Carcinoma	COAD/READ	Colorectal Carcinoma	CCLE	38656_sort_peaksnarrowPeak	Cistrome	GSM1208772	Cistrome_5226
MXD1	Basic domains	LoVo	Colon/Rectum	Colorectal Carcinoma	COAD/READ	Colorectal Carcinoma	CCLE	38815_sort_peaksnarrowPeak	Cistrome	GSM1208773	Cistrome_5377
NFATC1	Immunoglobulin fold	LoVo	Colon/Rectum	Colorectal Carcinoma	COAD/READ	Colorectal Carcinoma	CCLE	38701_sort_peaksnarrowPeak	Cistrome	GSM1208774	Cistrome_5267
NFATC4	Immunoglobulin fold	LoVo	Colon/Rectum	Colorectal Carcinoma	COAD/READ	Colorectal Carcinoma	CCLE	38810_sort_peaksnarrowPeak	Cistrome	GSM1208775	Cistrome_5373
NFKB2	Immunoglobulin fold	LoVo	Colon/Rectum	Colorectal Carcinoma	COAD/READ	Colorectal Carcinoma	CCLE	38844_sort_peaksnarrowPeak	Cistrome	GSM1208776	Cistrome_5404
NFYA	Other all-alpha-helical DNA-binding domains	LoVo	Colon/Rectum	Colorectal Carcinoma	COAD/READ	Colorectal Carcinoma	CCLE	38650_sort_peaksnarrowPeak	Cistrome	GSM1208777	Cistrome_5221
NKX2-1	Helix-turn-helix domains	LoVo	Colon/Rectum	Colorectal Carcinoma	COAD/READ	Colorectal Carcinoma	CCLE	38674_sort_peaksnarrowPeak	Cistrome	GSM1208778	Cistrome_5242
NKX2-5	Helix-turn-helix domains	LoVo	Colon/Rectum	Colorectal Carcinoma	COAD/READ	Colorectal Carcinoma	CCLE	38688_sort_peaksnarrowPeak	Cistrome	GSM1208779	Cistrome_5255
NKX2-2	Helix-turn-helix domains	LoVo	Colon/Rectum	Colorectal Carcinoma	COAD/READ	Colorectal Carcinoma	CCLE	38736_sort_peaksnarrowPeak	Cistrome	GSM1208780	Cistrome_5302
NKX3-1	Helix-turn-helix domains	LoVo	Colon/Rectum	Colorectal Carcinoma	COAD/READ	Colorectal Carcinoma	CCLE	38667_sort_peaksnarrowPeak	Cistrome	GSM1208781	Cistrome_5236
OTX1	Helix-turn-helix domains	LoVo	Colon/Rectum	Colorectal Carcinoma	COAD/READ	Colorectal Carcinoma	CCLE	38637_sort_peaksnarrowPeak	Cistrome	GSM1208782	Cistrome_5208
PATZ1	Zinc-coordinating DNA-binding domains	LoVo	Colon/Rectum	Colorectal Carcinoma	COAD/READ	Colorectal Carcinoma	CCLE	38668_sort_peaksnarrowPeak	Cistrome	GSM1208783	Cistrome_5237
PAX2	Helix-turn-helix domains	LoVo	Colon/Rectum	Colorectal Carcinoma	COAD/READ	Colorectal Carcinoma	CCLE	38748_sort_peaksnarrowPeak	Cistrome	GSM1208784	Cistrome_5312
PDX1	Helix-turn-helix domains	LoVo	Colon/Rectum	Colorectal Carcinoma	COAD/READ	Colorectal Carcinoma	CCLE	38760_sort_peaksnarrowPeak	Cistrome	GSM1208785	Cistrome_5324
PHF20	TcoF: TF	LoVo	Colon/Rectum	Colorectal Carcinoma	COAD/READ	Colorectal Carcinoma	CCLE	38681_sort_peaksnarrowPeak	Cistrome	GSM1208786	Cistrome_5248
RARA	Zinc-coordinating DNA-binding domains	LoVo	Colon/Rectum	Colorectal Carcinoma	COAD/READ	Colorectal Carcinoma	CCLE	38692_sort_peaksnarrowPeak	Cistrome	GSM1208787	Cistrome_5259
RARG	Zinc-coordinating DNA-binding domains	LoVo	Colon/Rectum	Colorectal Carcinoma	COAD/READ	Colorectal Carcinoma	CCLE	38682_sort_peaksnarrowPeak	Cistrome	GSM1208788	Cistrome_5249
REST	Zinc-coordinating DNA-binding domains	LoVo	Colon/Rectum	Colorectal Carcinoma	COAD/READ	Colorectal Carcinoma	CCLE	38814_sort_peaksnarrowPeak	Cistrome	GSM1208790	Cistrome_5376
RORA	Zinc-coordinating DNA-binding domains	LoVo	Colon/Rectum	Colorectal Carcinoma	COAD/READ	Colorectal Carcinoma	CCLE	38800_sort_peaksnarrowPeak	Cistrome	GSM1208791	Cistrome_5363
SATB1	Helix-turn-helix domains	LoVo	Colon/Rectum	Colorectal Carcinoma	COAD/READ	Colorectal Carcinoma	CCLE	38710_sort_peaksnarrowPeak	Cistrome	GSM1208792	Cistrome_5276
SMAD1	beta-Hairpin exposed by an alpha/beta-scaffold	LoVo	Colon/Rectum	Colorectal Carcinoma	COAD/READ	Colorectal Carcinoma	CCLE	38853_sort_peaksnarrowPeak	Cistrome	GSM1208793	Cistrome_5413
SOX2	Other all-alpha-helical DNA-binding domains	LoVo	Colon/Rectum	Colorectal Carcinoma	COAD/READ	Colorectal Carcinoma	CCLE	38658_sort_peaksnarrowPeak	Cistrome	GSM1208794	Cistrome_5228
SOX3	Other all-alpha-helical DNA-binding domains	LoVo	Colon/Rectum	Colorectal Carcinoma	COAD/READ	Colorectal Carcinoma	CCLE	38686_sort_peaksnarrowPeak	Cistrome	GSM1208795	Cistrome_5253
SP2	Zinc-coordinating DNA-binding domains	LoVo	Colon/Rectum	Colorectal Carcinoma	COAD/READ	Colorectal Carcinoma	CCLE	38843_sort_peaksnarrowPeak	Cistrome	GSM1208796	Cistrome_5403
SPIB	Helix-turn-helix domains	LoVo	Colon/Rectum	Colorectal Carcinoma	COAD/READ	Colorectal Carcinoma	CCLE	38672_sort_peaksnarrowPeak	Cistrome	GSM1208797	Cistrome_5240
SREBF1	Basic domains	LoVo	Colon/Rectum	Colorectal Carcinoma	COAD/READ	Colorectal Carcinoma	CCLE	38819_sort_peaksnarrowPeak	Cistrome	GSM1208798	Cistrome_5380
STAT3	Immunoglobulin fold	LoVo	Colon/Rectum	Colorectal Carcinoma	COAD/READ	Colorectal Carcinoma	CCLE	38833_sort_peaksnarrowPeak	Cistrome	GSM1208799	Cistrome_5393
T	Immunoglobulin fold	LoVo	Colon/Rectum	Colorectal Carcinoma	COAD/READ	Colorectal Carcinoma	CCLE	38670_sort_peaksnarrowPeak	Cistrome	GSM1208800	Cistrome_5239
TCF7L1	Other all-alpha-helical DNA-binding domains	LoVo	Colon/Rectum	Colorectal Carcinoma	COAD/READ	Colorectal Carcinoma	CCLE	38848_sort_peaksnarrowPeak	Cistrome	GSM1208801	Cistrome_5408
TEAD2	Helix-turn-helix domains	LoVo	Colon/Rectum	Colorectal Carcinoma	COAD/READ	Colorectal Carcinoma	CCLE	38779_sort_peaksnarrowPeak	Cistrome	GSM1208802	Cistrome_5342
ETV6	Helix-turn-helix domains	LoVo	Colon/Rectum	Colorectal Carcinoma	COAD/READ	Colorectal Carcinoma	CCLE	38801_sort_peaksnarrowPeak	Cistrome	GSM1208803	Cistrome_5364
TOX4	TcoF: TF	LoVo	Colon/Rectum	Colorectal Carcinoma	COAD/READ	Colorectal Carcinoma	CCLE	38747_sort_peaksnarrowPeak	Cistrome	GSM1208804	Cistrome_5311
TP73	Immunoglobulin fold	LoVo	Colon/Rectum	Colorectal Carcinoma	COAD/READ	Colorectal Carcinoma	CCLE	38832_sort_peaksnarrowPeak	Cistrome	GSM1208805	Cistrome_5392
TRPS1	TcoF: TF	LoVo	Colon/Rectum	Colorectal Carcinoma	COAD/READ	Colorectal Carcinoma	CCLE	38711_sort_peaksnarrowPeak	Cistrome	GSM1208806	Cistrome_5277
VEZF1	Zinc-coordinating DNA-binding domains	LoVo	Colon/Rectum	Colorectal Carcinoma	COAD/READ	Colorectal Carcinoma	CCLE	38706_sort_peaksnarrowPeak	Cistrome	GSM1208807	Cistrome_5272
ZIC2	Zinc-coordinating DNA-binding domains	LoVo	Colon/Rectum	Colorectal Carcinoma	COAD/READ	Colorectal Carcinoma	CCLE	38826_sort_peaksnarrowPeak	Cistrome	GSM1208808	Cistrome_5386
POLR2A	ENCODE: TF	Jurkat	Blood	Acute Lymphoblastic Leukemia	ALL	Acute Lymphoblastic Leukemia	CCLE	42169_sort_peaksnarrowPeak	Cistrome	GSM1224781	Cistrome_0354
MITF	Basic domains	COLO-829	Skin	Skin Cutaneous Melanoma	SKCM	Skin Cutaneous Melanoma	CCLE	42178_sort_peaksnarrowPeak	Cistrome	GSM1226223	Cistrome_4095
STAT3	Immunoglobulin fold	OCI-Ly10	Hemo-lymphocytic	Diffuse Large B-cell Lymphoma	DLBC	Diffuse Large B-cell Lymphoma	manual	42212_sort_peaksnarrowPeak	Cistrome	GSM1227204	Cistrome_6021
STAT3	Immunoglobulin fold	OCI-Ly19	Hemo-lymphocytic	Diffuse Large B-cell Lymphoma	DLBC	Diffuse Large B-cell Lymphoma	manual	42213_sort_peaksnarrowPeak	Cistrome	GSM1227205	Cistrome_6030
STAT3	Immunoglobulin fold	OCI-LY3	Hemo-lymphocytic	Diffuse Large B-cell Lymphoma	DLBC	Diffuse Large B-cell Lymphoma	manual	GSE50723STAT3OCILY3_remap2018_hg19__v1_2	Remap	GSM1227206	Remap_0195
STAT3	Immunoglobulin fold	OCI-LY7	Hemo-lymphocytic	Diffuse Large B-cell Lymphoma	DLBC	Diffuse Large B-cell Lymphoma	manual	GSE50723STAT3OCILY7_remap2018_hg19__v1_2	Remap	GSM1227207	Remap_0196
STAT3	Immunoglobulin fold	SUDHL-10	Hemo-lymphocytic	Diffuse Large B-cell Lymphoma	DLBC	Diffuse Large B-cell Lymphoma	CCLE	42216_sort_peaksnarrowPeak	Cistrome	GSM1227208	Cistrome_6290
STAT3	Immunoglobulin fold	SUDHL-2	Hemo-lymphocytic	Diffuse Large B-cell Lymphoma	DLBC	Diffuse Large B-cell Lymphoma	CCLE	42217_sort_peaksnarrowPeak	Cistrome	GSM1227209	Cistrome_6291
STAT3	Immunoglobulin fold	SUDHL-4	Hemo-lymphocytic	Diffuse Large B-cell Lymphoma	DLBC	Diffuse Large B-cell Lymphoma	CCLE	GSE50723STAT3SUDHL4_remap2018_hg19__v1_2	Remap	GSM1227210	Remap_0197
STAT3	Immunoglobulin fold	SUDHL6	Hemo-lymphocytic	Diffuse Large B-cell Lymphoma	DLBC	Diffuse Large B-cell Lymphoma	CCLE	GSE50723STAT3SUDHL6_remap2018_hg19__v1_2	Remap	GSM1227211	Remap_0198
STAT3	Immunoglobulin fold	U-2932	Hemo-lymphocytic	Diffuse Large B-cell Lymphoma	DLBC	Diffuse Large B-cell Lymphoma	manual	42220_sort_peaksnarrowPeak	Cistrome	GSM1227212	Cistrome_6503
ZBTB17	Zinc-coordinating DNA-binding domains	U2OS	Bone	Osteosarcoma	SARC	Osteosarcoma	CCLE	47489_sort_peaksnarrowPeak	Cistrome	GSM1231599	Cistrome_0367
ESR1	Zinc-coordinating DNA-binding domains	MDA-MB-134	Breast	Breast Invasive Carcinoma	BRCA	Breast Invasive Carcinoma	CCLE	42615_sort_peaksnarrowPeak	Cistrome	GSM1235008	Cistrome_5802
ARNTL	Basic domains	LoVo	Colon/Rectum	Colorectal Carcinoma	COAD/READ	Colorectal Carcinoma	CCLE	42643_sort_peaksnarrowPeak	Cistrome	GSM1239383	Cistrome_5425
ATF7	Basic domains	LoVo	Colon/Rectum	Colorectal Carcinoma	COAD/READ	Colorectal Carcinoma	CCLE	42644_sort_peaksnarrowPeak	Cistrome	GSM1239384	Cistrome_5426
BARX1	Helix-turn-helix domains	LoVo	Colon/Rectum	Colorectal Carcinoma	COAD/READ	Colorectal Carcinoma	CCLE	42645_sort_peaksnarrowPeak	Cistrome	GSM1239385	Cistrome_5427
BATF3	Basic domains	LoVo	Colon/Rectum	Colorectal Carcinoma	COAD/READ	Colorectal Carcinoma	CCLE	42646_sort_peaksnarrowPeak	Cistrome	GSM1239386	Cistrome_5428
BHLHE41	Basic domains	LoVo	Colon/Rectum	Colorectal Carcinoma	COAD/READ	Colorectal Carcinoma	CCLE	42647_sort_peaksnarrowPeak	Cistrome	GSM1239387	Cistrome_5429
CREB3L1	Basic domains	LoVo	Colon/Rectum	Colorectal Carcinoma	COAD/READ	Colorectal Carcinoma	CCLE	42649_sort_peaksnarrowPeak	Cistrome	GSM1239389	Cistrome_5431
EVX1	Helix-turn-helix domains	LoVo	Colon/Rectum	Colorectal Carcinoma	COAD/READ	Colorectal Carcinoma	CCLE	42651_sort_peaksnarrowPeak	Cistrome	GSM1239391	Cistrome_5433
FOS	Basic domains	LoVo	Colon/Rectum	Colorectal Carcinoma	COAD/READ	Colorectal Carcinoma	CCLE	42653_sort_peaksnarrowPeak	Cistrome	GSM1239393	Cistrome_5435
FOXA2	Helix-turn-helix domains	LoVo	Colon/Rectum	Colorectal Carcinoma	COAD/READ	Colorectal Carcinoma	CCLE	42655_sort_peaksnarrowPeak	Cistrome	GSM1239395	Cistrome_5437
FOXF1	Helix-turn-helix domains	LoVo	Colon/Rectum	Colorectal Carcinoma	COAD/READ	Colorectal Carcinoma	CCLE	42656_sort_peaksnarrowPeak	Cistrome	GSM1239396	Cistrome_5438
FOXK1	Helix-turn-helix domains	LoVo	Colon/Rectum	Colorectal Carcinoma	COAD/READ	Colorectal Carcinoma	CCLE	42657_sort_peaksnarrowPeak	Cistrome	GSM1239397	Cistrome_5439
FOXO1	Helix-turn-helix domains	LoVo	Colon/Rectum	Colorectal Carcinoma	COAD/READ	Colorectal Carcinoma	CCLE	42658_sort_peaksnarrowPeak	Cistrome	GSM1239398	Cistrome_5440
FOXP2	Helix-turn-helix domains	LoVo	Colon/Rectum	Colorectal Carcinoma	COAD/READ	Colorectal Carcinoma	CCLE	42659_sort_peaksnarrowPeak	Cistrome	GSM1239399	Cistrome_5441
FOXQ1	Helix-turn-helix domains	LoVo	Colon/Rectum	Colorectal Carcinoma	COAD/READ	Colorectal Carcinoma	CCLE	42660_sort_peaksnarrowPeak	Cistrome	GSM1239400	Cistrome_5442
HES5	Basic domains	LoVo	Colon/Rectum	Colorectal Carcinoma	COAD/READ	Colorectal Carcinoma	CCLE	42661_sort_peaksnarrowPeak	Cistrome	GSM1239401	Cistrome_5443
HES7	Basic domains	LoVo	Colon/Rectum	Colorectal Carcinoma	COAD/READ	Colorectal Carcinoma	CCLE	42662_sort_peaksnarrowPeak	Cistrome	GSM1239402	Cistrome_5444
HESX1	Helix-turn-helix domains	LoVo	Colon/Rectum	Colorectal Carcinoma	COAD/READ	Colorectal Carcinoma	CCLE	42663_sort_peaksnarrowPeak	Cistrome	GSM1239403	Cistrome_5445
HEY1	Basic domains	LoVo	Colon/Rectum	Colorectal Carcinoma	COAD/READ	Colorectal Carcinoma	CCLE	42664_sort_peaksnarrowPeak	Cistrome	GSM1239404	Cistrome_5446
HIC2	Zinc-coordinating DNA-binding domains	LoVo	Colon/Rectum	Colorectal Carcinoma	COAD/READ	Colorectal Carcinoma	CCLE	42665_sort_peaksnarrowPeak	Cistrome	GSM1239405	Cistrome_5447
HIVEP3	TcoF: TF	LoVo	Colon/Rectum	Colorectal Carcinoma	COAD/READ	Colorectal Carcinoma	CCLE	42666_sort_peaksnarrowPeak	Cistrome	GSM1239406	Cistrome_5448
HNF1A	Helix-turn-helix domains	LoVo	Colon/Rectum	Colorectal Carcinoma	COAD/READ	Colorectal Carcinoma	CCLE	42667_sort_peaksnarrowPeak	Cistrome	GSM1239407	Cistrome_5449
HNF1B	Helix-turn-helix domains	LoVo	Colon/Rectum	Colorectal Carcinoma	COAD/READ	Colorectal Carcinoma	CCLE	42668_sort_peaksnarrowPeak	Cistrome	GSM1239408	Cistrome_5450
HOXA11	Helix-turn-helix domains	LoVo	Colon/Rectum	Colorectal Carcinoma	COAD/READ	Colorectal Carcinoma	CCLE	42669_sort_peaksnarrowPeak	Cistrome	GSM1239409	Cistrome_5451
HOXB1	TcoF: TF	LoVo	Colon/Rectum	Colorectal Carcinoma	COAD/READ	Colorectal Carcinoma	CCLE	42670_sort_peaksnarrowPeak	Cistrome	GSM1239410	Cistrome_5452
HOXB2	Helix-turn-helix domains	LoVo	Colon/Rectum	Colorectal Carcinoma	COAD/READ	Colorectal Carcinoma	CCLE	42671_sort_peaksnarrowPeak	Cistrome	GSM1239411	Cistrome_5453
HOXB5	Helix-turn-helix domains	LoVo	Colon/Rectum	Colorectal Carcinoma	COAD/READ	Colorectal Carcinoma	CCLE	42672_sort_peaksnarrowPeak	Cistrome	GSM1239412	Cistrome_5454
HOXD11	Helix-turn-helix domains	LoVo	Colon/Rectum	Colorectal Carcinoma	COAD/READ	Colorectal Carcinoma	CCLE	42673_sort_peaksnarrowPeak	Cistrome	GSM1239413	Cistrome_5455
HOXD13	Helix-turn-helix domains	LoVo	Colon/Rectum	Colorectal Carcinoma	COAD/READ	Colorectal Carcinoma	CCLE	42674_sort_peaksnarrowPeak	Cistrome	GSM1239414	Cistrome_5456
HOXD4	TcoF: TF	LoVo	Colon/Rectum	Colorectal Carcinoma	COAD/READ	Colorectal Carcinoma	CCLE	42675_sort_peaksnarrowPeak	Cistrome	GSM1239415	Cistrome_5457
HOXD9	Helix-turn-helix domains	LoVo	Colon/Rectum	Colorectal Carcinoma	COAD/READ	Colorectal Carcinoma	CCLE	42676_sort_peaksnarrowPeak	Cistrome	GSM1239416	Cistrome_5458
ID4	Basic domains	LoVo	Colon/Rectum	Colorectal Carcinoma	COAD/READ	Colorectal Carcinoma	CCLE	42677_sort_peaksnarrowPeak	Cistrome	GSM1239417	Cistrome_5459
IKZF5	Zinc-coordinating DNA-binding domains	LoVo	Colon/Rectum	Colorectal Carcinoma	COAD/READ	Colorectal Carcinoma	CCLE	42678_sort_peaksnarrowPeak	Cistrome	GSM1239418	Cistrome_5460
IRF3	Helix-turn-helix domains	LoVo	Colon/Rectum	Colorectal Carcinoma	COAD/READ	Colorectal Carcinoma	CCLE	42679_sort_peaksnarrowPeak	Cistrome	GSM1239419	Cistrome_5461
IRF4	Helix-turn-helix domains	LoVo	Colon/Rectum	Colorectal Carcinoma	COAD/READ	Colorectal Carcinoma	CCLE	42680_sort_peaksnarrowPeak	Cistrome	GSM1239420	Cistrome_5462
IRF8	Helix-turn-helix domains	LoVo	Colon/Rectum	Colorectal Carcinoma	COAD/READ	Colorectal Carcinoma	CCLE	42681_sort_peaksnarrowPeak	Cistrome	GSM1239421	Cistrome_5463
IRX5	Helix-turn-helix domains	LoVo	Colon/Rectum	Colorectal Carcinoma	COAD/READ	Colorectal Carcinoma	CCLE	42682_sort_peaksnarrowPeak	Cistrome	GSM1239422	Cistrome_5464
ISL2	Helix-turn-helix domains	LoVo	Colon/Rectum	Colorectal Carcinoma	COAD/READ	Colorectal Carcinoma	CCLE	42683_sort_peaksnarrowPeak	Cistrome	GSM1239423	Cistrome_5465
KLF13	Zinc-coordinating DNA-binding domains	LoVo	Colon/Rectum	Colorectal Carcinoma	COAD/READ	Colorectal Carcinoma	CCLE	42684_sort_peaksnarrowPeak	Cistrome	GSM1239424	Cistrome_5466
FOXO4	Helix-turn-helix domains	LoVo	Colon/Rectum	Colorectal Carcinoma	COAD/READ	Colorectal Carcinoma	CCLE	42685_sort_peaksnarrowPeak	Cistrome	GSM1239425	Cistrome_5467
LHX4	Helix-turn-helix domains	LoVo	Colon/Rectum	Colorectal Carcinoma	COAD/READ	Colorectal Carcinoma	CCLE	42688_sort_peaksnarrowPeak	Cistrome	GSM1239428	Cistrome_5470
LHX5	Helix-turn-helix domains	LoVo	Colon/Rectum	Colorectal Carcinoma	COAD/READ	Colorectal Carcinoma	CCLE	42689_sort_peaksnarrowPeak	Cistrome	GSM1239429	Cistrome_5471
LHX6	Helix-turn-helix domains	LoVo	Colon/Rectum	Colorectal Carcinoma	COAD/READ	Colorectal Carcinoma	CCLE	42690_sort_peaksnarrowPeak	Cistrome	GSM1239430	Cistrome_5472
MAFB	Basic domains	LoVo	Colon/Rectum	Colorectal Carcinoma	COAD/READ	Colorectal Carcinoma	CCLE	42691_sort_peaksnarrowPeak	Cistrome	GSM1239431	Cistrome_5473
MAFG	Basic domains	LoVo	Colon/Rectum	Colorectal Carcinoma	COAD/READ	Colorectal Carcinoma	CCLE	42692_sort_peaksnarrowPeak	Cistrome	GSM1239432	Cistrome_5474
MIXL1	Helix-turn-helix domains	LoVo	Colon/Rectum	Colorectal Carcinoma	COAD/READ	Colorectal Carcinoma	CCLE	42693_sort_peaksnarrowPeak	Cistrome	GSM1239433	Cistrome_5475
MSC	Basic domains	LoVo	Colon/Rectum	Colorectal Carcinoma	COAD/READ	Colorectal Carcinoma	CCLE	42694_sort_peaksnarrowPeak	Cistrome	GSM1239434	Cistrome_5476
MTF1	Zinc-coordinating DNA-binding domains	LoVo	Colon/Rectum	Colorectal Carcinoma	COAD/READ	Colorectal Carcinoma	CCLE	42695_sort_peaksnarrowPeak	Cistrome	GSM1239435	Cistrome_5477
MYF6	Basic domains	LoVo	Colon/Rectum	Colorectal Carcinoma	COAD/READ	Colorectal Carcinoma	CCLE	42696_sort_peaksnarrowPeak	Cistrome	GSM1239436	Cistrome_5478
NEUROD2	Basic domains	LoVo	Colon/Rectum	Colorectal Carcinoma	COAD/READ	Colorectal Carcinoma	CCLE	42697_sort_peaksnarrowPeak	Cistrome	GSM1239437	Cistrome_5479
NFKB1	Immunoglobulin fold	LoVo	Colon/Rectum	Colorectal Carcinoma	COAD/READ	Colorectal Carcinoma	CCLE	42698_sort_peaksnarrowPeak	Cistrome	GSM1239438	Cistrome_5480
NHLH1	Basic domains	LoVo	Colon/Rectum	Colorectal Carcinoma	COAD/READ	Colorectal Carcinoma	CCLE	42699_sort_peaksnarrowPeak	Cistrome	GSM1239439	Cistrome_5481
NKX2-8	Helix-turn-helix domains	LoVo	Colon/Rectum	Colorectal Carcinoma	COAD/READ	Colorectal Carcinoma	CCLE	42700_sort_peaksnarrowPeak	Cistrome	GSM1239440	Cistrome_5482
NKX6-1	Helix-turn-helix domains	LoVo	Colon/Rectum	Colorectal Carcinoma	COAD/READ	Colorectal Carcinoma	CCLE	42701_sort_peaksnarrowPeak	Cistrome	GSM1239441	Cistrome_5483
NR2F6	Zinc-coordinating DNA-binding domains	LoVo	Colon/Rectum	Colorectal Carcinoma	COAD/READ	Colorectal Carcinoma	CCLE	42702_sort_peaksnarrowPeak	Cistrome	GSM1239442	Cistrome_5484
NR3C2	Zinc-coordinating DNA-binding domains	LoVo	Colon/Rectum	Colorectal Carcinoma	COAD/READ	Colorectal Carcinoma	CCLE	42703_sort_peaksnarrowPeak	Cistrome	GSM1239443	Cistrome_5485
NR4A2	Zinc-coordinating DNA-binding domains	LoVo	Colon/Rectum	Colorectal Carcinoma	COAD/READ	Colorectal Carcinoma	CCLE	42704_sort_peaksnarrowPeak	Cistrome	GSM1239444	Cistrome_5486
NR5A2	Zinc-coordinating DNA-binding domains	LoVo	Colon/Rectum	Colorectal Carcinoma	COAD/READ	Colorectal Carcinoma	CCLE	42705_sort_peaksnarrowPeak	Cistrome	GSM1239445	Cistrome_5487
ARNT2	TcoF: TF	LoVo	Colon/Rectum	Colorectal Carcinoma	COAD/READ	Colorectal Carcinoma	CCLE	42707_sort_peaksnarrowPeak	Cistrome	GSM1239447	Cistrome_5489
ATF2	Basic domains	LoVo	Colon/Rectum	Colorectal Carcinoma	COAD/READ	Colorectal Carcinoma	CCLE	42708_sort_peaksnarrowPeak	Cistrome	GSM1239448	Cistrome_5490
ATF6	Basic domains	LoVo	Colon/Rectum	Colorectal Carcinoma	COAD/READ	Colorectal Carcinoma	CCLE	42709_sort_peaksnarrowPeak	Cistrome	GSM1239449	Cistrome_5491
CREB1	Basic domains	LoVo	Colon/Rectum	Colorectal Carcinoma	COAD/READ	Colorectal Carcinoma	CCLE	42710_sort_peaksnarrowPeak	Cistrome	GSM1239450	Cistrome_5492
DR1	TcoF: TF	LoVo	Colon/Rectum	Colorectal Carcinoma	COAD/READ	Colorectal Carcinoma	CCLE	42711_sort_peaksnarrowPeak	Cistrome	GSM1239451	Cistrome_5493
EPAS1	Basic domains	LoVo	Colon/Rectum	Colorectal Carcinoma	COAD/READ	Colorectal Carcinoma	CCLE	42713_sort_peaksnarrowPeak	Cistrome	GSM1239453	Cistrome_5495
HEYL	Basic domains	LoVo	Colon/Rectum	Colorectal Carcinoma	COAD/READ	Colorectal Carcinoma	CCLE	42717_sort_peaksnarrowPeak	Cistrome	GSM1239457	Cistrome_5499
HHEX	Helix-turn-helix domains	LoVo	Colon/Rectum	Colorectal Carcinoma	COAD/READ	Colorectal Carcinoma	CCLE	42718_sort_peaksnarrowPeak	Cistrome	GSM1239458	Cistrome_5500
HOXA4	Helix-turn-helix domains	LoVo	Colon/Rectum	Colorectal Carcinoma	COAD/READ	Colorectal Carcinoma	CCLE	42720_sort_peaksnarrowPeak	Cistrome	GSM1239460	Cistrome_5502
HOXA5	Helix-turn-helix domains	LoVo	Colon/Rectum	Colorectal Carcinoma	COAD/READ	Colorectal Carcinoma	CCLE	42721_sort_peaksnarrowPeak	Cistrome	GSM1239461	Cistrome_5503
HOXA6	Helix-turn-helix domains	LoVo	Colon/Rectum	Colorectal Carcinoma	COAD/READ	Colorectal Carcinoma	CCLE	42722_sort_peaksnarrowPeak	Cistrome	GSM1239462	Cistrome_5504
HOXB4	Helix-turn-helix domains	LoVo	Colon/Rectum	Colorectal Carcinoma	COAD/READ	Colorectal Carcinoma	CCLE	42723_sort_peaksnarrowPeak	Cistrome	GSM1239463	Cistrome_5505
IRF1	Helix-turn-helix domains	LoVo	Colon/Rectum	Colorectal Carcinoma	COAD/READ	Colorectal Carcinoma	CCLE	42725_sort_peaksnarrowPeak	Cistrome	GSM1239465	Cistrome_5507
IRF2	Helix-turn-helix domains	LoVo	Colon/Rectum	Colorectal Carcinoma	COAD/READ	Colorectal Carcinoma	CCLE	42726_sort_peaksnarrowPeak	Cistrome	GSM1239466	Cistrome_5508
KLF11	Zinc-coordinating DNA-binding domains	LoVo	Colon/Rectum	Colorectal Carcinoma	COAD/READ	Colorectal Carcinoma	CCLE	42728_sort_peaksnarrowPeak	Cistrome	GSM1239468	Cistrome_5510
KLF15	Zinc-coordinating DNA-binding domains	LoVo	Colon/Rectum	Colorectal Carcinoma	COAD/READ	Colorectal Carcinoma	CCLE	42729_sort_peaksnarrowPeak	Cistrome	GSM1239469	Cistrome_5511
KLF6	Zinc-coordinating DNA-binding domains	LoVo	Colon/Rectum	Colorectal Carcinoma	COAD/READ	Colorectal Carcinoma	CCLE	42730_sort_peaksnarrowPeak	Cistrome	GSM1239470	Cistrome_5512
MITF	Basic domains	LoVo	Colon/Rectum	Colorectal Carcinoma	COAD/READ	Colorectal Carcinoma	CCLE	42731_sort_peaksnarrowPeak	Cistrome	GSM1239471	Cistrome_5513
KMT2B	Zinc-coordinating DNA-binding domains	LoVo	Colon/Rectum	Colorectal Carcinoma	COAD/READ	Colorectal Carcinoma	CCLE	42732_sort_peaksnarrowPeak	Cistrome	GSM1239472	Cistrome_5514
MYOD1	Basic domains	LoVo	Colon/Rectum	Colorectal Carcinoma	COAD/READ	Colorectal Carcinoma	CCLE	42734_sort_peaksnarrowPeak	Cistrome	GSM1239474	Cistrome_5516
NCOA1	Basic domains	LoVo	Colon/Rectum	Colorectal Carcinoma	COAD/READ	Colorectal Carcinoma	CCLE	42735_sort_peaksnarrowPeak	Cistrome	GSM1239475	Cistrome_5517
NCOA3	TcoF: TF	LoVo	Colon/Rectum	Colorectal Carcinoma	COAD/READ	Colorectal Carcinoma	CCLE	42736_sort_peaksnarrowPeak	Cistrome	GSM1239476	Cistrome_5518
NR1I2	Zinc-coordinating DNA-binding domains	LoVo	Colon/Rectum	Colorectal Carcinoma	COAD/READ	Colorectal Carcinoma	CCLE	42739_sort_peaksnarrowPeak	Cistrome	GSM1239479	Cistrome_5521
NR2E3	Zinc-coordinating DNA-binding domains	LoVo	Colon/Rectum	Colorectal Carcinoma	COAD/READ	Colorectal Carcinoma	CCLE	42740_sort_peaksnarrowPeak	Cistrome	GSM1239480	Cistrome_5522
NR4A1	Zinc-coordinating DNA-binding domains	LoVo	Colon/Rectum	Colorectal Carcinoma	COAD/READ	Colorectal Carcinoma	CCLE	42741_sort_peaksnarrowPeak	Cistrome	GSM1239481	Cistrome_5523
PPARA	Zinc-coordinating DNA-binding domains	LoVo	Colon/Rectum	Colorectal Carcinoma	COAD/READ	Colorectal Carcinoma	CCLE	42742_sort_peaksnarrowPeak	Cistrome	GSM1239482	Cistrome_5524
PPARG	Zinc-coordinating DNA-binding domains	LoVo	Colon/Rectum	Colorectal Carcinoma	COAD/READ	Colorectal Carcinoma	CCLE	42743_sort_peaksnarrowPeak	Cistrome	GSM1239483	Cistrome_5525
RELA	Immunoglobulin fold	LoVo	Colon/Rectum	Colorectal Carcinoma	COAD/READ	Colorectal Carcinoma	CCLE	42744_sort_peaksnarrowPeak	Cistrome	GSM1239484	Cistrome_5526
RELB	Immunoglobulin fold	LoVo	Colon/Rectum	Colorectal Carcinoma	COAD/READ	Colorectal Carcinoma	CCLE	42745_sort_peaksnarrowPeak	Cistrome	GSM1239485	Cistrome_5527
AHCTF1	TcoF: TF	LoVo	Colon/Rectum	Colorectal Carcinoma	COAD/READ	Colorectal Carcinoma	CCLE	42748_sort_peaksnarrowPeak	Cistrome	GSM1239488	Cistrome_5530
BACH1	Basic domains	LoVo	Colon/Rectum	Colorectal Carcinoma	COAD/READ	Colorectal Carcinoma	CCLE	42751_sort_peaksnarrowPeak	Cistrome	GSM1239491	Cistrome_5533
BCL6	Zinc-coordinating DNA-binding domains	LoVo	Colon/Rectum	Colorectal Carcinoma	COAD/READ	Colorectal Carcinoma	CCLE	42753_sort_peaksnarrowPeak	Cistrome	GSM1239493	Cistrome_5535
FOXP1	Helix-turn-helix domains	LoVo	Colon/Rectum	Colorectal Carcinoma	COAD/READ	Colorectal Carcinoma	CCLE	42760_sort_peaksnarrowPeak	Cistrome	GSM1239500	Cistrome_5542
GATAD1	Zinc-coordinating DNA-binding domains	LoVo	Colon/Rectum	Colorectal Carcinoma	COAD/READ	Colorectal Carcinoma	CCLE	42761_sort_peaksnarrowPeak	Cistrome	GSM1239501	Cistrome_5543
HOXB6	Helix-turn-helix domains	LoVo	Colon/Rectum	Colorectal Carcinoma	COAD/READ	Colorectal Carcinoma	CCLE	42763_sort_peaksnarrowPeak	Cistrome	GSM1239503	Cistrome_5545
HOXB8	Helix-turn-helix domains	LoVo	Colon/Rectum	Colorectal Carcinoma	COAD/READ	Colorectal Carcinoma	CCLE	42764_sort_peaksnarrowPeak	Cistrome	GSM1239504	Cistrome_5546
HOXC8	Helix-turn-helix domains	LoVo	Colon/Rectum	Colorectal Carcinoma	COAD/READ	Colorectal Carcinoma	CCLE	42765_sort_peaksnarrowPeak	Cistrome	GSM1239505	Cistrome_5547
JAZF1	TcoF: TF	LoVo	Colon/Rectum	Colorectal Carcinoma	COAD/READ	Colorectal Carcinoma	CCLE	42769_sort_peaksnarrowPeak	Cistrome	GSM1239509	Cistrome_5551
JUNB	Basic domains	LoVo	Colon/Rectum	Colorectal Carcinoma	COAD/READ	Colorectal Carcinoma	CCLE	42770_sort_peaksnarrowPeak	Cistrome	GSM1239510	Cistrome_5552
MXD3	Basic domains	LoVo	Colon/Rectum	Colorectal Carcinoma	COAD/READ	Colorectal Carcinoma	CCLE	42772_sort_peaksnarrowPeak	Cistrome	GSM1239512	Cistrome_5554
NFYB	Other all-alpha-helical DNA-binding domains	LoVo	Colon/Rectum	Colorectal Carcinoma	COAD/READ	Colorectal Carcinoma	CCLE	42773_sort_peaksnarrowPeak	Cistrome	GSM1239513	Cistrome_5555
NFYC	Other all-alpha-helical DNA-binding domains	LoVo	Colon/Rectum	Colorectal Carcinoma	COAD/READ	Colorectal Carcinoma	CCLE	42774_sort_peaksnarrowPeak	Cistrome	GSM1239514	Cistrome_5556
NR1D1	Zinc-coordinating DNA-binding domains	LoVo	Colon/Rectum	Colorectal Carcinoma	COAD/READ	Colorectal Carcinoma	CCLE	42776_sort_peaksnarrowPeak	Cistrome	GSM1239516	Cistrome_5558
NR1H2	Zinc-coordinating DNA-binding domains	LoVo	Colon/Rectum	Colorectal Carcinoma	COAD/READ	Colorectal Carcinoma	CCLE	42777_sort_peaksnarrowPeak	Cistrome	GSM1239517	Cistrome_5559
OVOL2	Zinc-coordinating DNA-binding domains	LoVo	Colon/Rectum	Colorectal Carcinoma	COAD/READ	Colorectal Carcinoma	CCLE	42778_sort_peaksnarrowPeak	Cistrome	GSM1239518	Cistrome_5560
RUNX1	Immunoglobulin fold	LoVo	Colon/Rectum	Colorectal Carcinoma	COAD/READ	Colorectal Carcinoma	CCLE	42779_sort_peaksnarrowPeak	Cistrome	GSM1239519	Cistrome_5561
SALL4	Zinc-coordinating DNA-binding domains	LoVo	Colon/Rectum	Colorectal Carcinoma	COAD/READ	Colorectal Carcinoma	CCLE	42781_sort_peaksnarrowPeak	Cistrome	GSM1239521	Cistrome_5563
SMAD5	beta-Hairpin exposed by an alpha/beta-scaffold	LoVo	Colon/Rectum	Colorectal Carcinoma	COAD/READ	Colorectal Carcinoma	CCLE	42782_sort_peaksnarrowPeak	Cistrome	GSM1239522	Cistrome_5564
STAT1	Immunoglobulin fold	LoVo	Colon/Rectum	Colorectal Carcinoma	COAD/READ	Colorectal Carcinoma	CCLE	42785_sort_peaksnarrowPeak	Cistrome	GSM1239525	Cistrome_5567
STAT4	Immunoglobulin fold	LoVo	Colon/Rectum	Colorectal Carcinoma	COAD/READ	Colorectal Carcinoma	CCLE	42786_sort_peaksnarrowPeak	Cistrome	GSM1239526	Cistrome_5568
STAT5A	Immunoglobulin fold	LoVo	Colon/Rectum	Colorectal Carcinoma	COAD/READ	Colorectal Carcinoma	CCLE	42787_sort_peaksnarrowPeak	Cistrome	GSM1239527	Cistrome_5569
TAL1	Basic domains	LoVo	Colon/Rectum	Colorectal Carcinoma	COAD/READ	Colorectal Carcinoma	CCLE	42788_sort_peaksnarrowPeak	Cistrome	GSM1239528	Cistrome_5570
TERF1	TcoF: TF	LoVo	Colon/Rectum	Colorectal Carcinoma	COAD/READ	Colorectal Carcinoma	CCLE	42790_sort_peaksnarrowPeak	Cistrome	GSM1239530	Cistrome_5572
TERF2	TcoF: TF	LoVo	Colon/Rectum	Colorectal Carcinoma	COAD/READ	Colorectal Carcinoma	CCLE	42791_sort_peaksnarrowPeak	Cistrome	GSM1239531	Cistrome_5573
ZBTB33	Zinc-coordinating DNA-binding domains	LoVo	Colon/Rectum	Colorectal Carcinoma	COAD/READ	Colorectal Carcinoma	CCLE	42794_sort_peaksnarrowPeak	Cistrome	GSM1239534	Cistrome_5575
PBX1	Helix-turn-helix domains	LoVo	Colon/Rectum	Colorectal Carcinoma	COAD/READ	Colorectal Carcinoma	CCLE	42796_sort_peaksnarrowPeak	Cistrome	GSM1239536	Cistrome_5577
PBX2	TcoF: TF	LoVo	Colon/Rectum	Colorectal Carcinoma	COAD/READ	Colorectal Carcinoma	CCLE	42797_sort_peaksnarrowPeak	Cistrome	GSM1239537	Cistrome_5578
STAT2	Immunoglobulin fold	LoVo	Colon/Rectum	Colorectal Carcinoma	COAD/READ	Colorectal Carcinoma	CCLE	42800_sort_peaksnarrowPeak	Cistrome	GSM1239540	Cistrome_5581
STAT6	Immunoglobulin fold	LoVo	Colon/Rectum	Colorectal Carcinoma	COAD/READ	Colorectal Carcinoma	CCLE	42801_sort_peaksnarrowPeak	Cistrome	GSM1239541	Cistrome_5582
TFAM	Other all-alpha-helical DNA-binding domains	LoVo	Colon/Rectum	Colorectal Carcinoma	COAD/READ	Colorectal Carcinoma	CCLE	42802_sort_peaksnarrowPeak	Cistrome	GSM1239542	Cistrome_5583
UBP1	TcoF: TF	LoVo	Colon/Rectum	Colorectal Carcinoma	COAD/READ	Colorectal Carcinoma	CCLE	42803_sort_peaksnarrowPeak	Cistrome	GSM1239543	Cistrome_5584
ZBTB10	TcoF: TF	LoVo	Colon/Rectum	Colorectal Carcinoma	COAD/READ	Colorectal Carcinoma	CCLE	42804_sort_peaksnarrowPeak	Cistrome	GSM1239544	Cistrome_5585
ZNF281	Zinc-coordinating DNA-binding domains	LoVo	Colon/Rectum	Colorectal Carcinoma	COAD/READ	Colorectal Carcinoma	CCLE	42805_sort_peaksnarrowPeak	Cistrome	GSM1239545	Cistrome_5586
ZNF3	Zinc-coordinating DNA-binding domains	LoVo	Colon/Rectum	Colorectal Carcinoma	COAD/READ	Colorectal Carcinoma	CCLE	42806_sort_peaksnarrowPeak	Cistrome	GSM1239546	Cistrome_5587
ZNF639	Zinc-coordinating DNA-binding domains	LoVo	Colon/Rectum	Colorectal Carcinoma	COAD/READ	Colorectal Carcinoma	CCLE	42807_sort_peaksnarrowPeak	Cistrome	GSM1239547	Cistrome_5588
ADNP2	TcoF: TF	LoVo	Colon/Rectum	Colorectal Carcinoma	COAD/READ	Colorectal Carcinoma	CCLE	42808_sort_peaksnarrowPeak	Cistrome	GSM1239548	Cistrome_5589
ASH1L	TcoF: TF	LoVo	Colon/Rectum	Colorectal Carcinoma	COAD/READ	Colorectal Carcinoma	CCLE	42810_sort_peaksnarrowPeak	Cistrome	GSM1239550	Cistrome_5591
BBX	Other all-alpha-helical DNA-binding domains	LoVo	Colon/Rectum	Colorectal Carcinoma	COAD/READ	Colorectal Carcinoma	CCLE	42811_sort_peaksnarrowPeak	Cistrome	GSM1239551	Cistrome_5592
BCL11A	Zinc-coordinating DNA-binding domains	LoVo	Colon/Rectum	Colorectal Carcinoma	COAD/READ	Colorectal Carcinoma	CCLE	42812_sort_peaksnarrowPeak	Cistrome	GSM1239552	Cistrome_5593
BHLHE40	TcoF: TF	LoVo	Colon/Rectum	Colorectal Carcinoma	COAD/READ	Colorectal Carcinoma	CCLE	42813_sort_peaksnarrowPeak	Cistrome	GSM1239553	Cistrome_5594
BRCA1	TcoF: TF	LoVo	Colon/Rectum	Colorectal Carcinoma	COAD/READ	Colorectal Carcinoma	CCLE	42815_sort_peaksnarrowPeak	Cistrome	GSM1239555	Cistrome_5596
CDC5L	Helix-turn-helix domains	LoVo	Colon/Rectum	Colorectal Carcinoma	COAD/READ	Colorectal Carcinoma	CCLE	42816_sort_peaksnarrowPeak	Cistrome	GSM1239556	Cistrome_5597
CDX1	Helix-turn-helix domains	LoVo	Colon/Rectum	Colorectal Carcinoma	COAD/READ	Colorectal Carcinoma	CCLE	42817_sort_peaksnarrowPeak	Cistrome	GSM1239557	Cistrome_5598
CREBL2	Basic domains	LoVo	Colon/Rectum	Colorectal Carcinoma	COAD/READ	Colorectal Carcinoma	CCLE	42818_sort_peaksnarrowPeak	Cistrome	GSM1239558	Cistrome_5599
CTCFL	Zinc-coordinating DNA-binding domains	LoVo	Colon/Rectum	Colorectal Carcinoma	COAD/READ	Colorectal Carcinoma	CCLE	42819_sort_peaksnarrowPeak	Cistrome	GSM1239559	Cistrome_5600
DDIT3	Basic domains	LoVo	Colon/Rectum	Colorectal Carcinoma	COAD/READ	Colorectal Carcinoma	CCLE	42820_sort_peaksnarrowPeak	Cistrome	GSM1239560	Cistrome_5601
DMRT2	Zinc-coordinating DNA-binding domains	LoVo	Colon/Rectum	Colorectal Carcinoma	COAD/READ	Colorectal Carcinoma	CCLE	42821_sort_peaksnarrowPeak	Cistrome	GSM1239561	Cistrome_5602
DRAP1	TcoF: TF	LoVo	Colon/Rectum	Colorectal Carcinoma	COAD/READ	Colorectal Carcinoma	CCLE	42822_sort_peaksnarrowPeak	Cistrome	GSM1239562	Cistrome_5603
EGR2	Zinc-coordinating DNA-binding domains	LoVo	Colon/Rectum	Colorectal Carcinoma	COAD/READ	Colorectal Carcinoma	CCLE	42823_sort_peaksnarrowPeak	Cistrome	GSM1239563	Cistrome_5604
ELF4	Helix-turn-helix domains	LoVo	Colon/Rectum	Colorectal Carcinoma	COAD/READ	Colorectal Carcinoma	CCLE	42824_sort_peaksnarrowPeak	Cistrome	GSM1239564	Cistrome_5605
FOSL1	Basic domains	LoVo	Colon/Rectum	Colorectal Carcinoma	COAD/READ	Colorectal Carcinoma	CCLE	42825_sort_peaksnarrowPeak	Cistrome	GSM1239565	Cistrome_5606
FOXC1	Helix-turn-helix domains	LoVo	Colon/Rectum	Colorectal Carcinoma	COAD/READ	Colorectal Carcinoma	CCLE	42826_sort_peaksnarrowPeak	Cistrome	GSM1239566	Cistrome_5607
FOXF2	Helix-turn-helix domains	LoVo	Colon/Rectum	Colorectal Carcinoma	COAD/READ	Colorectal Carcinoma	CCLE	42827_sort_peaksnarrowPeak	Cistrome	GSM1239567	Cistrome_5608
FOXJ2	Helix-turn-helix domains	LoVo	Colon/Rectum	Colorectal Carcinoma	COAD/READ	Colorectal Carcinoma	CCLE	42828_sort_peaksnarrowPeak	Cistrome	GSM1239568	Cistrome_5609
GRHL2	Immunoglobulin fold	LoVo	Colon/Rectum	Colorectal Carcinoma	COAD/READ	Colorectal Carcinoma	CCLE	42829_sort_peaksnarrowPeak	Cistrome	GSM1239569	Cistrome_5610
GZF1	Zinc-coordinating DNA-binding domains	LoVo	Colon/Rectum	Colorectal Carcinoma	COAD/READ	Colorectal Carcinoma	CCLE	42830_sort_peaksnarrowPeak	Cistrome	GSM1239570	Cistrome_5611
HAND1	TcoF: TF	LoVo	Colon/Rectum	Colorectal Carcinoma	COAD/READ	Colorectal Carcinoma	CCLE	42831_sort_peaksnarrowPeak	Cistrome	GSM1239571	Cistrome_5612
HNF4G	Zinc-coordinating DNA-binding domains	LoVo	Colon/Rectum	Colorectal Carcinoma	COAD/READ	Colorectal Carcinoma	CCLE	42832_sort_peaksnarrowPeak	Cistrome	GSM1239572	Cistrome_5613
HOXA9	Helix-turn-helix domains	LoVo	Colon/Rectum	Colorectal Carcinoma	COAD/READ	Colorectal Carcinoma	CCLE	42833_sort_peaksnarrowPeak	Cistrome	GSM1239573	Cistrome_5614
HOXB7	Helix-turn-helix domains	LoVo	Colon/Rectum	Colorectal Carcinoma	COAD/READ	Colorectal Carcinoma	CCLE	42834_sort_peaksnarrowPeak	Cistrome	GSM1239574	Cistrome_5615
HOXD1	Helix-turn-helix domains	LoVo	Colon/Rectum	Colorectal Carcinoma	COAD/READ	Colorectal Carcinoma	CCLE	42835_sort_peaksnarrowPeak	Cistrome	GSM1239575	Cistrome_5616
IRF9	Helix-turn-helix domains	LoVo	Colon/Rectum	Colorectal Carcinoma	COAD/READ	Colorectal Carcinoma	CCLE	42836_sort_peaksnarrowPeak	Cistrome	GSM1239576	Cistrome_5617
KCMF1	TcoF: TF	LoVo	Colon/Rectum	Colorectal Carcinoma	COAD/READ	Colorectal Carcinoma	CCLE	42837_sort_peaksnarrowPeak	Cistrome	GSM1239577	Cistrome_5618
LCOR	TcoF: TF	LoVo	Colon/Rectum	Colorectal Carcinoma	COAD/READ	Colorectal Carcinoma	CCLE	42838_sort_peaksnarrowPeak	Cistrome	GSM1239578	Cistrome_5619
MAFF	Basic domains	LoVo	Colon/Rectum	Colorectal Carcinoma	COAD/READ	Colorectal Carcinoma	CCLE	42840_sort_peaksnarrowPeak	Cistrome	GSM1239580	Cistrome_5621
MEOX2	Helix-turn-helix domains	LoVo	Colon/Rectum	Colorectal Carcinoma	COAD/READ	Colorectal Carcinoma	CCLE	42841_sort_peaksnarrowPeak	Cistrome	GSM1239581	Cistrome_5622
MXI1	Basic domains	LoVo	Colon/Rectum	Colorectal Carcinoma	COAD/READ	Colorectal Carcinoma	CCLE	42842_sort_peaksnarrowPeak	Cistrome	GSM1239582	Cistrome_5623
MYNN	Zinc-coordinating DNA-binding domains	LoVo	Colon/Rectum	Colorectal Carcinoma	COAD/READ	Colorectal Carcinoma	CCLE	42843_sort_peaksnarrowPeak	Cistrome	GSM1239583	Cistrome_5624
NFE2L1	Basic domains	LoVo	Colon/Rectum	Colorectal Carcinoma	COAD/READ	Colorectal Carcinoma	CCLE	42844_sort_peaksnarrowPeak	Cistrome	GSM1239584	Cistrome_5625
GRHL1	Immunoglobulin fold	LoVo	Colon/Rectum	Colorectal Carcinoma	COAD/READ	Colorectal Carcinoma	CCLE	42850_sort_peaksnarrowPeak	Cistrome	GSM1239590	Cistrome_5631
HOXC11	Helix-turn-helix domains	LoVo	Colon/Rectum	Colorectal Carcinoma	COAD/READ	Colorectal Carcinoma	CCLE	42851_sort_peaksnarrowPeak	Cistrome	GSM1239591	Cistrome_5632
HOXC13	Helix-turn-helix domains	LoVo	Colon/Rectum	Colorectal Carcinoma	COAD/READ	Colorectal Carcinoma	CCLE	42852_sort_peaksnarrowPeak	Cistrome	GSM1239592	Cistrome_5633
IRX2	Helix-turn-helix domains	LoVo	Colon/Rectum	Colorectal Carcinoma	COAD/READ	Colorectal Carcinoma	CCLE	42853_sort_peaksnarrowPeak	Cistrome	GSM1239593	Cistrome_5634
MAFK	Basic domains	LoVo	Colon/Rectum	Colorectal Carcinoma	COAD/READ	Colorectal Carcinoma	CCLE	42854_sort_peaksnarrowPeak	Cistrome	GSM1239594	Cistrome_5635
MYBL1	Helix-turn-helix domains	LoVo	Colon/Rectum	Colorectal Carcinoma	COAD/READ	Colorectal Carcinoma	CCLE	42855_sort_peaksnarrowPeak	Cistrome	GSM1239595	Cistrome_5636
NFE2L3	TcoF: TF	LoVo	Colon/Rectum	Colorectal Carcinoma	COAD/READ	Colorectal Carcinoma	CCLE	42856_sort_peaksnarrowPeak	Cistrome	GSM1239596	Cistrome_5637
NFIB	beta-Hairpin exposed by an alpha/beta-scaffold	LoVo	Colon/Rectum	Colorectal Carcinoma	COAD/READ	Colorectal Carcinoma	CCLE	42857_sort_peaksnarrowPeak	Cistrome	GSM1239597	Cistrome_5638
NKX2-3	Helix-turn-helix domains	LoVo	Colon/Rectum	Colorectal Carcinoma	COAD/READ	Colorectal Carcinoma	CCLE	42858_sort_peaksnarrowPeak	Cistrome	GSM1239598	Cistrome_5639
PBX3	Helix-turn-helix domains	LoVo	Colon/Rectum	Colorectal Carcinoma	COAD/READ	Colorectal Carcinoma	CCLE	42859_sort_peaksnarrowPeak	Cistrome	GSM1239599	Cistrome_5640
PLAG1	Zinc-coordinating DNA-binding domains	LoVo	Colon/Rectum	Colorectal Carcinoma	COAD/READ	Colorectal Carcinoma	CCLE	42861_sort_peaksnarrowPeak	Cistrome	GSM1239601	Cistrome_5642
PRDM4	Zinc-coordinating DNA-binding domains	LoVo	Colon/Rectum	Colorectal Carcinoma	COAD/READ	Colorectal Carcinoma	CCLE	42862_sort_peaksnarrowPeak	Cistrome	GSM1239602	Cistrome_5643
RBPJ	Immunoglobulin fold	LoVo	Colon/Rectum	Colorectal Carcinoma	COAD/READ	Colorectal Carcinoma	CCLE	42863_sort_peaksnarrowPeak	Cistrome	GSM1239603	Cistrome_5644
RCOR1	Helix-turn-helix domains	LoVo	Colon/Rectum	Colorectal Carcinoma	COAD/READ	Colorectal Carcinoma	CCLE	42864_sort_peaksnarrowPeak	Cistrome	GSM1239604	Cistrome_5645
RFX7	Helix-turn-helix domains	LoVo	Colon/Rectum	Colorectal Carcinoma	COAD/READ	Colorectal Carcinoma	CCLE	42865_sort_peaksnarrowPeak	Cistrome	GSM1239605	Cistrome_5646
RLF	Zinc-coordinating DNA-binding domains	LoVo	Colon/Rectum	Colorectal Carcinoma	COAD/READ	Colorectal Carcinoma	CCLE	42866_sort_peaksnarrowPeak	Cistrome	GSM1239606	Cistrome_5647
SKI	TcoF: TF	LoVo	Colon/Rectum	Colorectal Carcinoma	COAD/READ	Colorectal Carcinoma	CCLE	42867_sort_peaksnarrowPeak	Cistrome	GSM1239607	Cistrome_5648
SNAPC4	Helix-turn-helix domains	LoVo	Colon/Rectum	Colorectal Carcinoma	COAD/READ	Colorectal Carcinoma	CCLE	42868_sort_peaksnarrowPeak	Cistrome	GSM1239608	Cistrome_5649
TCFL5	Basic domains	LoVo	Colon/Rectum	Colorectal Carcinoma	COAD/READ	Colorectal Carcinoma	CCLE	42869_sort_peaksnarrowPeak	Cistrome	GSM1239609	Cistrome_5650
TEAD4	Helix-turn-helix domains	LoVo	Colon/Rectum	Colorectal Carcinoma	COAD/READ	Colorectal Carcinoma	CCLE	42870_sort_peaksnarrowPeak	Cistrome	GSM1239610	Cistrome_5651
TFCP2	Immunoglobulin fold	LoVo	Colon/Rectum	Colorectal Carcinoma	COAD/READ	Colorectal Carcinoma	CCLE	42871_sort_peaksnarrowPeak	Cistrome	GSM1239611	Cistrome_5652
THAP4	Zinc-coordinating DNA-binding domains	LoVo	Colon/Rectum	Colorectal Carcinoma	COAD/READ	Colorectal Carcinoma	CCLE	42872_sort_peaksnarrowPeak	Cistrome	GSM1239612	Cistrome_5653
TOE1	TcoF: TF	LoVo	Colon/Rectum	Colorectal Carcinoma	COAD/READ	Colorectal Carcinoma	CCLE	42873_sort_peaksnarrowPeak	Cistrome	GSM1239613	Cistrome_5654
TSHZ1	TcoF: TF	LoVo	Colon/Rectum	Colorectal Carcinoma	COAD/READ	Colorectal Carcinoma	CCLE	42874_sort_peaksnarrowPeak	Cistrome	GSM1239614	Cistrome_5655
WHSC1	Other all-alpha-helical DNA-binding domains	LoVo	Colon/Rectum	Colorectal Carcinoma	COAD/READ	Colorectal Carcinoma	CCLE	42875_sort_peaksnarrowPeak	Cistrome	GSM1239615	Cistrome_5656
YBX1	beta-Barrel DNA-binding domains	LoVo	Colon/Rectum	Colorectal Carcinoma	COAD/READ	Colorectal Carcinoma	CCLE	42876_sort_peaksnarrowPeak	Cistrome	GSM1239616	Cistrome_5657
ZBTB2	Zinc-coordinating DNA-binding domains	LoVo	Colon/Rectum	Colorectal Carcinoma	COAD/READ	Colorectal Carcinoma	CCLE	42877_sort_peaksnarrowPeak	Cistrome	GSM1239617	Cistrome_5658
ZBTB39	Zinc-coordinating DNA-binding domains	LoVo	Colon/Rectum	Colorectal Carcinoma	COAD/READ	Colorectal Carcinoma	CCLE	42879_sort_peaksnarrowPeak	Cistrome	GSM1239619	Cistrome_5660
ZBTB4	Zinc-coordinating DNA-binding domains	LoVo	Colon/Rectum	Colorectal Carcinoma	COAD/READ	Colorectal Carcinoma	CCLE	42880_sort_peaksnarrowPeak	Cistrome	GSM1239620	Cistrome_5661
ZNF143	Zinc-coordinating DNA-binding domains	LoVo	Colon/Rectum	Colorectal Carcinoma	COAD/READ	Colorectal Carcinoma	CCLE	42883_sort_peaksnarrowPeak	Cistrome	GSM1239623	Cistrome_5664
ZNF217	Zinc-coordinating DNA-binding domains	LoVo	Colon/Rectum	Colorectal Carcinoma	COAD/READ	Colorectal Carcinoma	CCLE	42884_sort_peaksnarrowPeak	Cistrome	GSM1239624	Cistrome_5665
ZNF263	Zinc-coordinating DNA-binding domains	LoVo	Colon/Rectum	Colorectal Carcinoma	COAD/READ	Colorectal Carcinoma	CCLE	42885_sort_peaksnarrowPeak	Cistrome	GSM1239625	Cistrome_5666
ZNF266	Zinc-coordinating DNA-binding domains	LoVo	Colon/Rectum	Colorectal Carcinoma	COAD/READ	Colorectal Carcinoma	CCLE	42886_sort_peaksnarrowPeak	Cistrome	GSM1239626	Cistrome_5667
ZNF280D	Zinc-coordinating DNA-binding domains	LoVo	Colon/Rectum	Colorectal Carcinoma	COAD/READ	Colorectal Carcinoma	CCLE	42887_sort_peaksnarrowPeak	Cistrome	GSM1239627	Cistrome_5668
ZNF395	TcoF: TF	LoVo	Colon/Rectum	Colorectal Carcinoma	COAD/READ	Colorectal Carcinoma	CCLE	42888_sort_peaksnarrowPeak	Cistrome	GSM1239628	Cistrome_5669
ZNF581	Zinc-coordinating DNA-binding domains	LoVo	Colon/Rectum	Colorectal Carcinoma	COAD/READ	Colorectal Carcinoma	CCLE	42889_sort_peaksnarrowPeak	Cistrome	GSM1239629	Cistrome_5670
ZNF83	Zinc-coordinating DNA-binding domains	LoVo	Colon/Rectum	Colorectal Carcinoma	COAD/READ	Colorectal Carcinoma	CCLE	42890_sort_peaksnarrowPeak	Cistrome	GSM1239630	Cistrome_5671
ZNF84	Zinc-coordinating DNA-binding domains	LoVo	Colon/Rectum	Colorectal Carcinoma	COAD/READ	Colorectal Carcinoma	CCLE	42891_sort_peaksnarrowPeak	Cistrome	GSM1239631	Cistrome_5672
KMT2B	Zinc-coordinating DNA-binding domains	HCT116	Colon/Rectum	Colorectal Carcinoma	COAD/READ	Colorectal Carcinoma	CCLE	42906_sort_peaksnarrowPeak	Cistrome	GSM1240109	Cistrome_0386
EP300	ENCODE: TF	HCT116	Colon/Rectum	Colorectal Carcinoma	COAD/READ	Colorectal Carcinoma	CCLE	42907_sort_peaksnarrowPeak	Cistrome	GSM1240110	Cistrome_0387
CTCF	Zinc-coordinating DNA-binding domains	GP5d	Colon/Rectum	Colorectal Carcinoma	COAD/READ	Colorectal Carcinoma	manual	42918_sort_peaksnarrowPeak	Cistrome	GSM1240813	Cistrome_4512
HNF4A	Zinc-coordinating DNA-binding domains	GP5d	Colon/Rectum	Colorectal Carcinoma	COAD/READ	Colorectal Carcinoma	manual	42920_sort_peaksnarrowPeak	Cistrome	GSM1240815	Cistrome_4513
JUND	Basic domains	GP5d	Colon/Rectum	Colorectal Carcinoma	COAD/READ	Colorectal Carcinoma	manual	42924_sort_peaksnarrowPeak	Cistrome	GSM1240819	Cistrome_4514
KLF5	Zinc-coordinating DNA-binding domains	GP5d	Colon/Rectum	Colorectal Carcinoma	COAD/READ	Colorectal Carcinoma	manual	42925_sort_peaksnarrowPeak	Cistrome	GSM1240820	Cistrome_4515
MYC	Basic domains	GP5d	Colon/Rectum	Colorectal Carcinoma	COAD/READ	Colorectal Carcinoma	manual	42926_sort_peaksnarrowPeak	Cistrome	GSM1240821	Cistrome_4516
REST	Zinc-coordinating DNA-binding domains	GP5d	Colon/Rectum	Colorectal Carcinoma	COAD/READ	Colorectal Carcinoma	manual	42929_sort_peaksnarrowPeak	Cistrome	GSM1240824	Cistrome_4519
RFX2	Helix-turn-helix domains	GP5d	Colon/Rectum	Colorectal Carcinoma	COAD/READ	Colorectal Carcinoma	manual	42930_sort_peaksnarrowPeak	Cistrome	GSM1240825	Cistrome_4520
SMC3	ENCODE: TF	GP5d	Colon/Rectum	Colorectal Carcinoma	COAD/READ	Colorectal Carcinoma	manual	42931_sort_peaksnarrowPeak	Cistrome	GSM1240826	Cistrome_4521
TP53	Immunoglobulin fold	Saos-2	Bone	Sarcoma Osteo	SARC	Sarcoma Osteo	CCLE	44394_sort_peaksnarrowPeak	Cistrome	GSM1241481	Cistrome_6152
SMAD3	beta-Hairpin exposed by an alpha/beta-scaffold	NCI-H441	Lung	Lung Adenocarcinoma	LUAD	Lung Adenocarcinoma	CCLE	47576_sort_peaksnarrowPeak	Cistrome	GSM1246713	Cistrome_5977
TTF1	Helix-turn-helix domains	NCI-H441	Lung	Lung Adenocarcinoma	LUAD	Lung Adenocarcinoma	CCLE	47578_sort_peaksnarrowPeak	Cistrome	GSM1246715	Cistrome_5979
SMAD4	beta-Hairpin exposed by an alpha/beta-scaffold	NCI-H441	Lung	Lung Adenocarcinoma	LUAD	Lung Adenocarcinoma	CCLE	47581_sort_peaksnarrowPeak	Cistrome	GSM1246718	Cistrome_5981
SMAD3	beta-Hairpin exposed by an alpha/beta-scaffold	A549	Lung	Lung Adenocarcinoma	LUAD	Lung Adenocarcinoma	CCLE	47584_sort_peaksnarrowPeak	Cistrome	GSM1246721	Cistrome_0389
TCF7L2	Other all-alpha-helical DNA-binding domains	LNCAP	Prostate	Prostate Adenocarcinoma	PRAD	Prostate Adenocarcinoma	CCLE	43061_sort_peaksnarrowPeak	Cistrome	GSM1249449	Cistrome_0397
SOX4	Other all-alpha-helical DNA-binding domains	LN229	Brain	Glioblastoma	GBM	Glioblastoma	manual	47590_sort_peaksnarrowPeak	Cistrome	GSM1250287	Cistrome_5197
KLF5	Zinc-coordinating DNA-binding domains	YCC3	Stomach	Gastric Carcinoma	NA	NA	manual	GSE51705KLF5YCC3_remap2018_hg19__v1_2	Remap	GSM1250891	Remap_0213
GATA4	Zinc-coordinating DNA-binding domains	YCC3	Stomach	Gastric Carcinoma	NA	NA	manual	GSE51705GATA4YCC3_remap2018_hg19__v1_2	Remap	GSM1250892	Remap_0211
GATA6	Zinc-coordinating DNA-binding domains	YCC3	Stomach	Gastric Carcinoma	NA	NA	manual	GSE51705GATA6YCC3_remap2018_hg19__v1_2	Remap	GSM1250893	Remap_0212
ETS1	Helix-turn-helix domains	CUTLL1	Hemo-lymphocytic	T cell Lymphoma	NA	NA	manual	43097_sort_peaksnarrowPeak	Cistrome	GSM1252929	Cistrome_0399
GABPA	Helix-turn-helix domains	CUTLL1	Hemo-lymphocytic	T cell Lymphoma	NA	NA	manual	43098_sort_peaksnarrowPeak	Cistrome	GSM1252930	Cistrome_0400
RUNX1	Immunoglobulin fold	CUTLL1	Hemo-lymphocytic	T cell Lymphoma	NA	NA	manual	43099_sort_peaksnarrowPeak	Cistrome	GSM1252931	Cistrome_0401
RBPJ	Immunoglobulin fold	CUTLL1	Hemo-lymphocytic	T cell Lymphoma	NA	NA	manual	43102_sort_peaksnarrowPeak	Cistrome	GSM1252934	Cistrome_2498
EP300	ENCODE: TF	CUTLL1	Hemo-lymphocytic	T cell Lymphoma	NA	NA	manual	43111_sort_peaksnarrowPeak	Cistrome	GSM1252943	Cistrome_0404
FOXM1	Helix-turn-helix domains	HeLa-S3	Cervix	Cervical adenocarcinoma	CESC	Cervical adenocarcinoma	manual	43194_sort_peaksnarrowPeak	Cistrome	GSM1259354	Cistrome_0405
SOX11	Other all-alpha-helical DNA-binding domains	GRANTA-519	Hemo-lymphocytic	Lymphoma Burkitt	DLBC	Lymphoma Burkitt	CCLE	47710_sort_peaksnarrowPeak	Cistrome	GSM1260312	Cistrome_0407
POLR2A	ENCODE: TF	BCBL1	Pleural Effusion	Pleural Effusion Lymphoma	NA	NA	manual	47726_sort_peaksnarrowPeak	Cistrome	GSM1265860	Cistrome_3915
POLR2A	ENCODE: TF	KB	Cervix	Cervix squamous cell carcinoma	CESC	Cervix squamous cell carcinoma	manual	43307_sort_peaksnarrowPeak	Cistrome	GSM1267405	Cistrome_0417
RELA	Immunoglobulin fold	KB	Cervix	Cervix squamous cell carcinoma	CESC	Cervix squamous cell carcinoma	manual	43313_sort_peaksnarrowPeak	Cistrome	GSM1267411	Cistrome_0418
XBP1	Basic domains	MDA-MB-231	Breast	Breast Invasive Carcinoma	BRCA	Breast Invasive Carcinoma	CCLE	43398_sort_peaksnarrowPeak	Cistrome	GSM1276189	Cistrome_0428
SMARCC1	Helix-turn-helix domains	MCF-7	Breast	Breast Invasive Carcinoma	BRCA	Breast Invasive Carcinoma	CCLE	44421_sort_peaksnarrowPeak	Cistrome	GSM1278641	Cistrome_0438
NRF1	Basic domains	Namalwa	Hemo-lymphocytic	Lymphoma Burkitt	DLBC	Lymphoma Burkitt	CCLE	53105_sort_peaksnarrowPeak	Cistrome	GSM1282849	Cistrome_5918
REST	Zinc-coordinating DNA-binding domains	Jurkat	Blood	Acute Lymphoblastic Leukemia	ALL	Acute Lymphoblastic Leukemia	CCLE	47859_sort_peaksnarrowPeak	Cistrome	GSM1290158	Cistrome_0460
TCF7	Other all-alpha-helical DNA-binding domains	DLD-1	Colon/Rectum	Colorectal Carcinoma	COAD/READ	Colorectal Carcinoma	CCLE	50134_sort_peaksnarrowPeak	Cistrome	GSM1295630	Cistrome_4163
PARP1	TcoF: TF	T-47D	Breast	Breast Invasive Carcinoma	BRCA	Breast Invasive Carcinoma	CCLE	43678_sort_peaksnarrowPeak	Cistrome	GSM1302194	Cistrome_3835
AR	Zinc-coordinating DNA-binding domains	PC-3	Prostate	Prostate Adenocarcinoma	PRAD	Prostate Adenocarcinoma	CCLE	48091_sort_peaksnarrowPeak	Cistrome	GSM1308235	Cistrome_0519
AR	Zinc-coordinating DNA-binding domains	VCaP	Prostate	Prostate Adenocarcinoma	PRAD	Prostate Adenocarcinoma	CCLE	44574_sort_peaksnarrowPeak	Cistrome	GSM1328945	Cistrome_0553
POLR2A	ENCODE: TF	VCaP	Prostate	Prostate Adenocarcinoma	PRAD	Prostate Adenocarcinoma	CCLE	44589_sort_peaksnarrowPeak	Cistrome	GSM1328964	Cistrome_0568
ERG	Helix-turn-helix domains	VCaP	Prostate	Prostate Adenocarcinoma	PRAD	Prostate Adenocarcinoma	CCLE	SRX471876	ChIP-Atlas	GSM1328978	ChIP-Atlas_0041
TEAD1	Helix-turn-helix domains	RD	Muscle	Sarcoma Rhabdoid	SARC	Sarcoma Rhabdoid	CCLE	48240_sort_peaksnarrowPeak	Cistrome	GSM1331246	Cistrome_0585
CTCF	Zinc-coordinating DNA-binding domains	THP-1	Blood	Acute Myeloid Leukemia	LAML	Acute Myeloid Leukemia	CCLE	43831_sort_peaksnarrowPeak	Cistrome	GSM1335528	Cistrome_6366
PGR	Zinc-coordinating DNA-binding domains	C4-2	Prostate	Prostate Cancer	NA	NA	manual	50150_sort_peaksnarrowPeak	Cistrome	GSM1340252	Cistrome_4017
POLR2A	ENCODE: TF	C4-2	Prostate	Prostate Cancer	NA	NA	manual	50153_sort_peaksnarrowPeak	Cistrome	GSM1340255	Cistrome_4020
TBP	beta-Sheet binding to DNA	K562	Bone Marrow	Chronic Myeloid Leukaemia	LCML	Chronic Myeloid Leukaemia	CCLE	50163_sort_peaksnarrowPeak	Cistrome	GSM1341816	Cistrome_2765
NR3C1	Zinc-coordinating DNA-binding domains	MDA-MB-231	Breast	Breast Invasive Carcinoma	BRCA	Breast Invasive Carcinoma	CCLE	56100_sort_peaksnarrowPeak	Cistrome	GSM1350526	Cistrome_0659
POLR2A	ENCODE: TF	U-2932	Hemo-lymphocytic	Diffuse Large B-cell Lymphoma	DLBC	Diffuse Large B-cell Lymphoma	manual	52172_sort_peaksnarrowPeak	Cistrome	GSM1354549	Cistrome_6506
FOXA1	Helix-turn-helix domains	VCaP	Prostate	Prostate Adenocarcinoma	PRAD	Prostate Adenocarcinoma	CCLE	51054_sort_peaksnarrowPeak	Cistrome	GSM1354836	Cistrome_0666
BATF	Basic domains	OCI-Ly3	Hemo-lymphocytic	Diffuse Large B-cell Lymphoma	DLBC	Diffuse Large B-cell Lymphoma	manual	48621_sort_peaksnarrowPeak	Cistrome	GSM1370272	Cistrome_0696
IRF4	Helix-turn-helix domains	OCI-Ly3	Hemo-lymphocytic	Diffuse Large B-cell Lymphoma	DLBC	Diffuse Large B-cell Lymphoma	manual	48623_sort_peaksnarrowPeak	Cistrome	GSM1370274	Cistrome_0697
SPI1	Helix-turn-helix domains	OCI-Ly3	Hemo-lymphocytic	Diffuse Large B-cell Lymphoma	DLBC	Diffuse Large B-cell Lymphoma	manual	48624_sort_peaksnarrowPeak	Cistrome	GSM1370275	Cistrome_0698
SPIB	Helix-turn-helix domains	OCI-Ly3	Hemo-lymphocytic	Diffuse Large B-cell Lymphoma	DLBC	Diffuse Large B-cell Lymphoma	manual	48625_sort_peaksnarrowPeak	Cistrome	GSM1370276	Cistrome_0699
BATF	Basic domains	OCI-Ly10	Hemo-lymphocytic	Diffuse Large B-cell Lymphoma	DLBC	Diffuse Large B-cell Lymphoma	manual	48626_sort_peaksnarrowPeak	Cistrome	GSM1370277	Cistrome_6022
IRF4	Helix-turn-helix domains	OCI-Ly10	Hemo-lymphocytic	Diffuse Large B-cell Lymphoma	DLBC	Diffuse Large B-cell Lymphoma	manual	48628_sort_peaksnarrowPeak	Cistrome	GSM1370279	Cistrome_6023
SPI1	Helix-turn-helix domains	OCI-Ly10	Hemo-lymphocytic	Diffuse Large B-cell Lymphoma	DLBC	Diffuse Large B-cell Lymphoma	manual	48629_sort_peaksnarrowPeak	Cistrome	GSM1370280	Cistrome_6024
SPIB	Helix-turn-helix domains	OCI-Ly10	Hemo-lymphocytic	Diffuse Large B-cell Lymphoma	DLBC	Diffuse Large B-cell Lymphoma	manual	48630_sort_peaksnarrowPeak	Cistrome	GSM1370281	Cistrome_6025
IRF4	Helix-turn-helix domains	H929	Marrow	Multiple Myeloma	MM	Multiple Myeloma	CCLE	48632_sort_peaksnarrowPeak	Cistrome	GSM1370283	Cistrome_4588
SPI1	Helix-turn-helix domains	H929	Marrow	Multiple Myeloma	MM	Multiple Myeloma	CCLE	48633_sort_peaksnarrowPeak	Cistrome	GSM1370284	Cistrome_4589
SPIB	Helix-turn-helix domains	H929	Marrow	Multiple Myeloma	MM	Multiple Myeloma	CCLE	48634_sort_peaksnarrowPeak	Cistrome	GSM1370285	Cistrome_4590
HSF1	Helix-turn-helix domains	HCT116	Colon/Rectum	Colorectal Carcinoma	COAD/READ	Colorectal Carcinoma	CCLE	51107_sort_peaksnarrowPeak	Cistrome	GSM1382049	Cistrome_0710
CTCF	Zinc-coordinating DNA-binding domains	PC-3	Prostate	Prostate Adenocarcinoma	PRAD	Prostate Adenocarcinoma	CCLE	48757_sort_peaksnarrowPeak	Cistrome	GSM1383877	Cistrome_0722
EZH2	TcoF: TF	NTKO	Marrow	Multiple Myeloma	MM	Multiple Myeloma	manual	48762_sort_peaksnarrowPeak	Cistrome	GSM1385748	Cistrome_6019
AFF4	TcoF: TF	HeLa-S3	Cervix	Cervical adenocarcinoma	CESC	Cervical adenocarcinoma	manual	48993_sort_peaksnarrowPeak	Cistrome	GSM1405078	Cistrome_0734
PPARG	Zinc-coordinating DNA-binding domains	NCI-H1993	Lung	Lung Adenocarcinoma	LUAD	Lung Adenocarcinoma	manual	49099_sort_peaksnarrowPeak	Cistrome	GSM1409657	Cistrome_5965
PPARG	Zinc-coordinating DNA-binding domains	NCI-H2347	Lung	Lung Adenocarcinoma	LUAD	Lung Adenocarcinoma	CCLE	49101_sort_peaksnarrowPeak	Cistrome	GSM1409659	Cistrome_5973
FOXP1	Helix-turn-helix domains	VCaP	Prostate	Prostate Adenocarcinoma	PRAD	Prostate Adenocarcinoma	CCLE	50256_sort_peaksnarrowPeak	Cistrome	GSM1410770	Cistrome_0765
RUNX1	Immunoglobulin fold	VCaP	Prostate	Prostate Adenocarcinoma	PRAD	Prostate Adenocarcinoma	CCLE	50257_sort_peaksnarrowPeak	Cistrome	GSM1410771	Cistrome_0766
SFPQ	Yet undefined DNA-binding domains	MCF-7	Breast	Breast Invasive Carcinoma	BRCA	Breast Invasive Carcinoma	CCLE	49154_sort_peaksnarrowPeak	Cistrome	GSM1411215	Cistrome_0779
POU5F1	Helix-turn-helix domains	A549	Lung	Lung Adenocarcinoma	LUAD	Lung Adenocarcinoma	CCLE	51139_sort_peaksnarrowPeak	Cistrome	GSM1412053	Cistrome_0780
AR	Zinc-coordinating DNA-binding domains	22Rv1	Prostate	Prostate Adenocarcinoma	PRAD	Prostate Adenocarcinoma	CCLE	SRX596537	ChIP-Atlas	GSM1412318	ChIP-Atlas_0090
EMX1	Helix-turn-helix domains	HeLa-S3	Cervix	Cervical adenocarcinoma	CESC	Cervical adenocarcinoma	manual	49183_sort_peaksnarrowPeak	Cistrome	GSM1414509	Cistrome_0785
ELF1	Helix-turn-helix domains	DU145	Prostate	Prostate Cancer	PRAD	Prostate Cancer	CCLE	49239_sort_peaksnarrowPeak	Cistrome	GSM1424527	Cistrome_4196
ELK4	Helix-turn-helix domains	DU145	Prostate	Prostate Cancer	PRAD	Prostate Cancer	CCLE	49240_sort_peaksnarrowPeak	Cistrome	GSM1424528	Cistrome_4197
GABPA	Helix-turn-helix domains	DU145	Prostate	Prostate Cancer	PRAD	Prostate Cancer	CCLE	49241_sort_peaksnarrowPeak	Cistrome	GSM1424529	Cistrome_4198
JUND	Basic domains	DU145	Prostate	Prostate Cancer	PRAD	Prostate Cancer	CCLE	49242_sort_peaksnarrowPeak	Cistrome	GSM1424530	Cistrome_4199
TP53	Immunoglobulin fold	MCF-7	Breast	Breast Invasive Carcinoma	BRCA	Breast Invasive Carcinoma	CCLE	54519_sort_peaksnarrowPeak	Cistrome	GSM1429753	Cistrome_0810
TP53	Immunoglobulin fold	MDA-MB-175VII	Breast	Breast Invasive Carcinoma	BRCA	Breast Invasive Carcinoma	CCLE	54520_sort_peaksnarrowPeak	Cistrome	GSM1429754	Cistrome_5806
TP53	Immunoglobulin fold	MDA-MB-468	Breast	Breast Invasive Carcinoma	BRCA	Breast Invasive Carcinoma	CCLE	54521_sort_peaksnarrowPeak	Cistrome	GSM1429755	Cistrome_0811
TP53	Immunoglobulin fold	HCC70	Breast	Breast Invasive Carcinoma	BRCA	Breast Invasive Carcinoma	CCLE	54522_sort_peaksnarrowPeak	Cistrome	GSM1429756	Cistrome_4619
TP53	Immunoglobulin fold	BT-549	Breast	Breast Invasive Carcinoma	BRCA	Breast Invasive Carcinoma	CCLE	54523_sort_peaksnarrowPeak	Cistrome	GSM1429757	Cistrome_2471
ZBTB17	Zinc-coordinating DNA-binding domains	LS174T	Colon/Rectum	Colorectal Carcinoma	COAD/READ	Colorectal Carcinoma	manual	49276_sort_peaksnarrowPeak	Cistrome	GSM1430921	Cistrome_0812
MYB	Helix-turn-helix domains	Jurkat	Blood	Acute Lymphoblastic Leukemia	ALL	Acute Lymphoblastic Leukemia	CCLE	50397_sort_peaksnarrowPeak	Cistrome	GSM1442005	Cistrome_0819
HES1	Basic domains	SW1353	Bone	Sarcoma Chondro	SARC	Sarcoma Chondro	CCLE	49475_sort_peaksnarrowPeak	Cistrome	GSM1463456	Cistrome_6340
EP300	ENCODE: TF	Kasumi-1	Blood	Acute Myeloid Leukemia	LAML	Acute Myeloid Leukemia	CCLE	49537_sort_peaksnarrowPeak	Cistrome	GSM1466006	Cistrome_5078
RARA	Zinc-coordinating DNA-binding domains	MCF-7	Breast	Breast Invasive Carcinoma	BRCA	Breast Invasive Carcinoma	CCLE	49613_sort_peaksnarrowPeak	Cistrome	GSM1469981	Cistrome_0874
RARG	Zinc-coordinating DNA-binding domains	MCF-7	Breast	Breast Invasive Carcinoma	BRCA	Breast Invasive Carcinoma	CCLE	49617_sort_peaksnarrowPeak	Cistrome	GSM1469985	Cistrome_0878
TFAP2C	Basic domains	MCF-7	Breast	Breast Invasive Carcinoma	BRCA	Breast Invasive Carcinoma	CCLE	49629_sort_peaksnarrowPeak	Cistrome	GSM1469997	Cistrome_0890
FOXA1	Helix-turn-helix domains	MCF-7	Breast	Breast Invasive Carcinoma	BRCA	Breast Invasive Carcinoma	CCLE	49657_sort_peaksnarrowPeak	Cistrome	GSM1470025	Cistrome_0912
MLLT3	TcoF: TF	HeLa-S3	Cervix	Cervical adenocarcinoma	CESC	Cervical adenocarcinoma	manual	50436_sort_peaksnarrowPeak	Cistrome	GSM1477294	Cistrome_0914
ERG	Helix-turn-helix domains	TSU-1621-MT	Hemo-lymphocytic	Acute Myeloid Leukemia	LAML	Acute Myeloid Leukemia	manual	53296_sort_peaksnarrowPeak	Cistrome	GSM1480735	Cistrome_6472
SPI1	Helix-turn-helix domains	TSU-1621-MT	Hemo-lymphocytic	Acute Myeloid Leukemia	LAML	Acute Myeloid Leukemia	manual	53298_sort_peaksnarrowPeak	Cistrome	GSM1480737	Cistrome_6474
RARA	Zinc-coordinating DNA-binding domains	TSU-1621-MT	Hemo-lymphocytic	Acute Myeloid Leukemia	LAML	Acute Myeloid Leukemia	manual	53300_sort_peaksnarrowPeak	Cistrome	GSM1480739	Cistrome_6476
FLI1	Helix-turn-helix domains	TSU-1621-MT	Hemo-lymphocytic	Acute Myeloid Leukemia	LAML	Acute Myeloid Leukemia	manual	53301_sort_peaksnarrowPeak	Cistrome	GSM1480740	Cistrome_6477
T	Immunoglobulin fold	TSU-1621-MT	Hemo-lymphocytic	Acute Myeloid Leukemia	LAML	Acute Myeloid Leukemia	manual	53302_sort_peaksnarrowPeak	Cistrome	GSM1480741	Cistrome_6478
FUS	ENCODE: TF	TSU-1621-MT	Hemo-lymphocytic	Acute Myeloid Leukemia	LAML	Acute Myeloid Leukemia	manual	53303_sort_peaksnarrowPeak	Cistrome	GSM1480742	Cistrome_6479
RUNX1	Immunoglobulin fold	TSU-1621-MT	Hemo-lymphocytic	Acute Myeloid Leukemia	LAML	Acute Myeloid Leukemia	manual	53305_sort_peaksnarrowPeak	Cistrome	GSM1480744	Cistrome_6481
GATA2	Zinc-coordinating DNA-binding domains	TSU-1621-MT	Hemo-lymphocytic	Acute Myeloid Leukemia	LAML	Acute Myeloid Leukemia	manual	53307_sort_peaksnarrowPeak	Cistrome	GSM1480746	Cistrome_6483
LYL1	TcoF: TF	TSU-1621-MT	Hemo-lymphocytic	Acute Myeloid Leukemia	LAML	Acute Myeloid Leukemia	manual	53308_sort_peaksnarrowPeak	Cistrome	GSM1480747	Cistrome_6484
TAL1	Basic domains	TSU-1621-MT	Hemo-lymphocytic	Acute Myeloid Leukemia	LAML	Acute Myeloid Leukemia	manual	53309_sort_peaksnarrowPeak	Cistrome	GSM1480748	Cistrome_6485
DEK	ENCODE: TF	U937	Hemo-lymphocytic	Diffuse Large B-cell Lymphoma	DLBC	Diffuse Large B-cell Lymphoma	CCLE	49697_sort_peaksnarrowPeak	Cistrome	GSM1485998	Cistrome_6515
ASH2L	TcoF: TF	VCaP	Prostate	Prostate Adenocarcinoma	PRAD	Prostate Adenocarcinoma	CCLE	51332_sort_peaksnarrowPeak	Cistrome	GSM1489926	Cistrome_0929
ASCL1	Basic domains	NCI-H1184	Lung	Lung Small Cell Carcinoma	SCLC	Lung Small Cell Carcinoma	CCLE	49723_sort_peaksnarrowPeak	Cistrome	GSM1499400	Cistrome_5961
ASCL1	Basic domains	NCI-H128	Lung	Lung Adenocarcinoma	LUAD	Lung Adenocarcinoma	manual	49724_sort_peaksnarrowPeak	Cistrome	GSM1499401	Cistrome_5962
ASCL1	Basic domains	NCI-H1755	Lung	Lung Adenocarcinoma	LUAD	Lung Adenocarcinoma	CCLE	49725_sort_peaksnarrowPeak	Cistrome	GSM1499402	Cistrome_5963
ASCL1	Basic domains	NCI-H2107	Lung	Lung Adenocarcinoma	LUAD	Lung Adenocarcinoma	manual	49726_sort_peaksnarrowPeak	Cistrome	GSM1499403	Cistrome_5970
ASCL1	Basic domains	HCC4018	Lung	Lung Non Small Cell Lung Carcinoma	NA	NA	manual	49728_sort_peaksnarrowPeak	Cistrome	GSM1499405	Cistrome_4616
ASCL1	Basic domains	NCI-H524	Lung	Lung Small Cell Carcinoma	SCLC	Lung Small Cell Carcinoma	CCLE	49731_sort_peaksnarrowPeak	Cistrome	GSM1499408	Cistrome_5983
ASCL1	Basic domains	NCI-H526	Lung	Lung Small Cell Carcinoma	SCLC	Lung Small Cell Carcinoma	CCLE	49732_sort_peaksnarrowPeak	Cistrome	GSM1499409	Cistrome_5985
CEBPA	Basic domains	Kasumi-1	Blood	Acute Myeloid Leukemia	LAML	Acute Myeloid Leukemia	CCLE	49736_sort_peaksnarrowPeak	Cistrome	GSM1501162	Cistrome_5080
SPI1	Helix-turn-helix domains	Kasumi-1	Blood	Acute Myeloid Leukemia	LAML	Acute Myeloid Leukemia	CCLE	49740_sort_peaksnarrowPeak	Cistrome	GSM1501166	Cistrome_5084
AR	Zinc-coordinating DNA-binding domains	C4-2B	Prostate	Prostate Cancer	NA	NA	manual	56208_sort_peaksnarrowPeak	Cistrome	GSM1501188	Cistrome_0948
EZH2	TcoF: TF	SF7761	Brain	Diffuse Intrinsic Pontine Glioma	NA	NA	manual	49801_sort_peaksnarrowPeak	Cistrome	GSM1508944	Cistrome_6166
AR	Zinc-coordinating DNA-binding domains	R1-D567	Prostate	Prostate Cancer	NA	NA	manual	52543_sort_peaksnarrowPeak	Cistrome	GSM1515526	Cistrome_6100
TEAD1	Helix-turn-helix domains	SF268	Brain	Glioblastoma	GBM	Glioblastoma	CCLE	54611_sort_peaksnarrowPeak	Cistrome	GSM1515741	Cistrome_0954
EP300	ENCODE: TF	HeLa-S3	Cervix	Cervical adenocarcinoma	CESC	Cervical adenocarcinoma	manual	56231_sort_peaksnarrowPeak	Cistrome	GSM1517093	Cistrome_0957
ZBTB16	Zinc-coordinating DNA-binding domains	HeLa-S3	Cervix	Cervical adenocarcinoma	CESC	Cervical adenocarcinoma	manual	EXP034077_liftoverhg19	GTRD	GSM1517144	GTRD_0008
ZFHX3	Helix-turn-helix domains	HeLa-S3	Cervix	Cervical adenocarcinoma	CESC	Cervical adenocarcinoma	manual	EXP034078_liftoverhg19	GTRD	GSM1517148	GTRD_0010
PARP1	TcoF: TF	MCF-7	Breast	Breast Invasive Carcinoma	BRCA	Breast Invasive Carcinoma	CCLE	56235_sort_peaksnarrowPeak	Cistrome	GSM1517305	Cistrome_0961
FLI1	Helix-turn-helix domains	SK-N-MC	Bone	Sarcoma Ewing	SARC	Sarcoma Ewing	CCLE	49847_sort_peaksnarrowPeak	Cistrome	GSM1517537	Cistrome_0962
GABPA	Helix-turn-helix domains	SK-N-MC	Bone	Sarcoma Ewing	SARC	Sarcoma Ewing	CCLE	49860_sort_peaksnarrowPeak	Cistrome	GSM1517550	Cistrome_0966
ELF1	Helix-turn-helix domains	SK-N-MC	Bone	Sarcoma Ewing	SARC	Sarcoma Ewing	CCLE	49861_sort_peaksnarrowPeak	Cistrome	GSM1517551	Cistrome_0967
EP300	ENCODE: TF	SK-N-MC	Bone	Sarcoma Ewing	SARC	Sarcoma Ewing	CCLE	49862_sort_peaksnarrowPeak	Cistrome	GSM1517552	Cistrome_0968
SOX10	Other all-alpha-helical DNA-binding domains	501-Mel	Skin	Skin Cutaneous Melanoma	SKCM	Skin Cutaneous Melanoma	manual	52549_sort_peaksnarrowPeak	Cistrome	GSM1517752	Cistrome_3872
SMARCA4	TcoF: TF	501-Mel	Skin	Skin Cutaneous Melanoma	SKCM	Skin Cutaneous Melanoma	manual	52550_sort_peaksnarrowPeak	Cistrome	GSM1517753	Cistrome_3873
MYB	Helix-turn-helix domains	MOLT-3	Hemo-lymphocytic	Acute Lymphoblastic Leukemia	ALL	Acute Lymphoblastic Leukemia	CCLE	50573_sort_peaksnarrowPeak	Cistrome	GSM1519643	Cistrome_5874
TAL1	Basic domains	MOLT-3	Hemo-lymphocytic	Acute Lymphoblastic Leukemia	ALL	Acute Lymphoblastic Leukemia	CCLE	50576_sort_peaksnarrowPeak	Cistrome	GSM1519646	Cistrome_5875
KLF9	Zinc-coordinating DNA-binding domains	GBM1A	Brain	Glioblastoma	GBM	Glioblastoma	manual	49949_sort_peaksnarrowPeak	Cistrome	GSM1522563	Cistrome_4251
KLF9	Zinc-coordinating DNA-binding domains	GBM1B	Brain	Glioblastoma	GBM	Glioblastoma	manual	49951_sort_peaksnarrowPeak	Cistrome	GSM1522565	Cistrome_4252
TLX1	Helix-turn-helix domains	ALL-SIL	Hemo-lymphocytic	Acute Lymphoblastic Leukemia	ALL	Acute Lymphoblastic Leukemia	manual	54657_sort_peaksnarrowPeak	Cistrome	GSM1524254	Cistrome_1015
TEAD1	Helix-turn-helix domains	CClp1	Biliary Duct	Cholangiocarcinoma	CHOL	Cholangiocarcinoma	manual	56245_sort_peaksnarrowPeak	Cistrome	GSM1524325	Cistrome_4075
TEAD1	Helix-turn-helix domains	NCI-H69	Lung	Lung Small Cell Carcinoma	SCLC	Lung Small Cell Carcinoma	CCLE	SRX731143	ChIP-Atlas	GSM1524339	ChIP-Atlas_0137
FOXP1	Helix-turn-helix domains	LNCAP	Prostate	Prostate Adenocarcinoma	PRAD	Prostate Adenocarcinoma	CCLE	51750_sort_peaksnarrowPeak	Cistrome	GSM1527836	Cistrome_1027
RUNX1	Immunoglobulin fold	LNCAP	Prostate	Prostate Adenocarcinoma	PRAD	Prostate Adenocarcinoma	CCLE	51753_sort_peaksnarrowPeak	Cistrome	GSM1527839	Cistrome_1029
EZH2	TcoF: TF	LNCAP	Prostate	Prostate Adenocarcinoma	PRAD	Prostate Adenocarcinoma	CCLE	51755_sort_peaksnarrowPeak	Cistrome	GSM1527841	Cistrome_1031
POLR2A	ENCODE: TF	kelly	Brain	Neuroblastoma	NBL	Neuroblastoma	CCLE	50609_sort_peaksnarrowPeak	Cistrome	GSM1532405	Cistrome_1036
POLR2A	ENCODE: TF	SH-SY5Y	Bone Marrow	Neuroblastoma	NBL	Neuroblastoma	manual	50615_sort_peaksnarrowPeak	Cistrome	GSM1532411	Cistrome_3308
NCOR1	Helix-turn-helix domains	Kasumi-1	Blood	Acute Myeloid Leukemia	LAML	Acute Myeloid Leukemia	CCLE	53419_sort_peaksnarrowPeak	Cistrome	GSM1534443	Cistrome_5088
RELA	Immunoglobulin fold	MCF-7	Breast	Breast Invasive Carcinoma	BRCA	Breast Invasive Carcinoma	CCLE	52614_sort_peaksnarrowPeak	Cistrome	GSM1534728	Cistrome_1056
HNF4A	Zinc-coordinating DNA-binding domains	HCT116	Colon/Rectum	Colorectal Carcinoma	COAD/READ	Colorectal Carcinoma	CCLE	54660_sort_peaksnarrowPeak	Cistrome	GSM1535696	Cistrome_1076
TCF4	Basic domains	HCT116	Colon/Rectum	Colorectal Carcinoma	COAD/READ	Colorectal Carcinoma	CCLE	54661_sort_peaksnarrowPeak	Cistrome	GSM1535697	Cistrome_1077
POLR2A	ENCODE: TF	SKBR-3	Breast	Breast Invasive Carcinoma	BRCA	Breast Invasive Carcinoma	CCLE	51803_sort_peaksnarrowPeak	Cistrome	GSM1537295	Cistrome_6199
POLR2A	ENCODE: TF	MDA-MB-436	Breast	Breast Invasive Carcinoma	BRCA	Breast Invasive Carcinoma	CCLE	51804_sort_peaksnarrowPeak	Cistrome	GSM1537296	Cistrome_5807
POLR2A	ENCODE: TF	ZR-75-1	Breast	Breast Invasive Carcinoma	BRCA	Breast Invasive Carcinoma	CCLE	51805_sort_peaksnarrowPeak	Cistrome	GSM1537297	Cistrome_1091
SOX2	Other all-alpha-helical DNA-binding domains	NT2-D1	Testis	Pluripotent Embryonal Carcinoma	NA	NA	manual	49994_sort_peaksnarrowPeak	Cistrome	GSM1537614	Cistrome_6012
NANOG	Helix-turn-helix domains	NT2-D1	Testis	Pluripotent Embryonal Carcinoma	NA	NA	manual	49995_sort_peaksnarrowPeak	Cistrome	GSM1537615	Cistrome_6013
POU5F1	Helix-turn-helix domains	NT2-D1	Testis	Pluripotent Embryonal Carcinoma	NA	NA	manual	49996_sort_peaksnarrowPeak	Cistrome	GSM1537616	Cistrome_6014
CREB1	Basic domains	LNCAP	Prostate	Prostate Adenocarcinoma	PRAD	Prostate Adenocarcinoma	CCLE	67720_sort_peaksnarrowPeak	Cistrome	GSM1538429	Cistrome_2886
NR3C1	Zinc-coordinating DNA-binding domains	MM1S	Marrow	Multiple Myeloma	MM	Multiple Myeloma	CCLE	SRX758133	ChIP-Atlas	GSM1543894	ChIP-Atlas_0141
NR3C1	Zinc-coordinating DNA-binding domains	MM1-RL	Marrow	Multiple Myeloma	MM	Multiple Myeloma	manual	57953_sort_peaksnarrowPeak	Cistrome	GSM1543895	Cistrome_5869
MBD2	TcoF: TF	HMLER	Breast	Breast Invasive Carcinoma	BRCA	Breast Invasive Carcinoma	manual	53479_sort_peaksnarrowPeak	Cistrome	GSM1544114	Cistrome_4742
FOXP1	Helix-turn-helix domains	OCI-Ly8	Hemo-lymphocytic	Diffuse Large B-cell Lymphoma	DLBC	Diffuse Large B-cell Lymphoma	manual	59441_sort_peaksnarrowPeak	Cistrome	GSM1544537	Cistrome_6034
FOXP1	Helix-turn-helix domains	OCI-Ly19	Hemo-lymphocytic	Diffuse Large B-cell Lymphoma	DLBC	Diffuse Large B-cell Lymphoma	manual	59445_sort_peaksnarrowPeak	Cistrome	GSM1544541	Cistrome_6031
EHF	Helix-turn-helix domains	Calu-3	Lung	Lung Adenocarcinoma	LUAD	Lung Adenocarcinoma	CCLE	50819_sort_peaksnarrowPeak	Cistrome	GSM1548071	Cistrome_1119
HSF1	Helix-turn-helix domains	451Lu	Skin	Skin Cutaneous Melanoma	SKCM	Skin Cutaneous Melanoma	manual	51863_sort_peaksnarrowPeak	Cistrome	GSM1553235	Cistrome_3867
RELA	Immunoglobulin fold	L1236	Hemo-lymphocytic	Lymphoma Hodgkin	NA	NA	CCLE	68049_sort_peaksnarrowPeak	Cistrome	GSM1556332	Cistrome_5136
RELB	Immunoglobulin fold	L1236	Hemo-lymphocytic	Lymphoma Hodgkin	NA	NA	CCLE	68052_sort_peaksnarrowPeak	Cistrome	GSM1556334	Cistrome_5139
NFKB1	Immunoglobulin fold	L1236	Hemo-lymphocytic	Lymphoma Hodgkin	NA	NA	CCLE	68048_sort_peaksnarrowPeak	Cistrome	GSM1556335	Cistrome_5135
NFKB2	Immunoglobulin fold	L1236	Hemo-lymphocytic	Lymphoma Hodgkin	NA	NA	CCLE	77449_sort_peaksnarrowPeak	Cistrome	GSM1556338	Cistrome_5141
MITF	Basic domains	501-Mel	Skin	Skin Cutaneous Melanoma	SKCM	Skin Cutaneous Melanoma	manual	50853_sort_peaksnarrowPeak	Cistrome	GSM1565011	Cistrome_3869
POLR2A	ENCODE: TF	501-Mel	Skin	Skin Cutaneous Melanoma	SKCM	Skin Cutaneous Melanoma	manual	50855_sort_peaksnarrowPeak	Cistrome	GSM1565013	Cistrome_3870
SPI1	Helix-turn-helix domains	KB	Cervix	Cervix squamous cell carcinoma	CESC	Cervix squamous cell carcinoma	manual	50876_sort_peaksnarrowPeak	Cistrome	GSM1566549	Cistrome_1134
BPTF	TcoF: TF	T-47D	Breast	Breast Invasive Carcinoma	BRCA	Breast Invasive Carcinoma	CCLE	SRX822004	ChIP-Atlas	GSM1571861	ChIP-Atlas_0151
CHD1	ENCODE: TF	LNCAP	Prostate	Prostate Adenocarcinoma	PRAD	Prostate Adenocarcinoma	CCLE	58018_sort_peaksnarrowPeak	Cistrome	GSM1573653	Cistrome_1157
HNF1B	Helix-turn-helix domains	CFPAC-1	Pancreas	Pancreas Carcinoma	PAAD	Pancreas Carcinoma	CCLE	67613_sort_peaksnarrowPeak	Cistrome	GSM1574275	Cistrome_4086
IRF1	Helix-turn-helix domains	CFPAC-1	Pancreas	Pancreas Carcinoma	PAAD	Pancreas Carcinoma	CCLE	67612_sort_peaksnarrowPeak	Cistrome	GSM1574276	Cistrome_4085
ZEB1	Helix-turn-helix domains	PANC-1	Pancreas	Pancreas Carcinoma	PAAD	Pancreas Carcinoma	CCLE	GSE64557ZEB1PDAC_remap2018_hg19__v1_2	Remap	GSM1574278	Remap_0275
EZH2	TcoF: TF	HCT116	Colon/Rectum	Colorectal Carcinoma	COAD/READ	Colorectal Carcinoma	CCLE	SRX825988	ChIP-Atlas	GSM1575431	ChIP-Atlas_0157
VDR	Zinc-coordinating DNA-binding domains	LNCAP	Prostate	Prostate Adenocarcinoma	PRAD	Prostate Adenocarcinoma	CCLE	GSE64656VDRLNCAP_remap2018_hg19__v1_2	Remap	GSM1576449	Remap_0278
KDM6A	ENCODE: TF	Jurkat	Blood	Acute Lymphoblastic Leukemia	ALL	Acute Lymphoblastic Leukemia	CCLE	SRX835579	ChIP-Atlas	GSM1581344	ChIP-Atlas_0158
AR	Zinc-coordinating DNA-binding domains	C4-2	Prostate	Prostate Cancer	NA	NA	manual	68077_sort_peaksnarrowPeak	Cistrome	GSM1586661	Cistrome_4027
ZNF143	Zinc-coordinating DNA-binding domains	U937	Hemo-lymphocytic	Diffuse Large B-cell Lymphoma	DLBC	Diffuse Large B-cell Lymphoma	CCLE	72553_sort_peaksnarrowPeak	Cistrome	GSM1587787	Cistrome_6524
RUNX1	Immunoglobulin fold	MCF-7	Breast	Breast Invasive Carcinoma	BRCA	Breast Invasive Carcinoma	CCLE	SRX852985	ChIP-Atlas	GSM1592326	ChIP-Atlas_0163
GATA3	Zinc-coordinating DNA-binding domains	BE2C	Brain	Neuroblastoma	NBL	Neuroblastoma	manual	56403_sort_peaksnarrowPeak	Cistrome	GSM1602668	Cistrome_1209
ZNF165	Zinc-coordinating DNA-binding domains	WHIM12	Breast	Triple Negative Breast Cancer	NA	NA	manual	58061_sort_peaksnarrowPeak	Cistrome	GSM1611459	Cistrome_6560
AR	Zinc-coordinating DNA-binding domains	BicR	Prostate	Prostate Cancer	NA	NA	manual	55273_sort_peaksnarrowPeak	Cistrome	GSM1613312	Cistrome_3981
TET2	TcoF: TF	LNCAP	Prostate	Prostate Adenocarcinoma	PRAD	Prostate Adenocarcinoma	CCLE	55283_sort_peaksnarrowPeak	Cistrome	GSM1613322	Cistrome_1226
FOXA2	Helix-turn-helix domains	Caco-2	Colon	Colon Adenocarcinoma	COAD	Colon Adenocarcinoma	manual	55321_sort_peaksnarrowPeak	Cistrome	GSM1617408	Cistrome_1227
ARID3B	Helix-turn-helix domains	OECM1	Stomach	Stomach Adenocarcinoma	STAD	Stomach Adenocarcinoma	CCLE	58136_sort_peaksnarrowPeak	Cistrome	GSM1626089	Cistrome_6035
RUNX1	Immunoglobulin fold	U937	Hemo-lymphocytic	Diffuse Large B-cell Lymphoma	DLBC	Diffuse Large B-cell Lymphoma	CCLE	58139_sort_peaksnarrowPeak	Cistrome	GSM1632640	Cistrome_6523
HIF1A	Basic domains	HeLa-S3	Cervix	Cervical adenocarcinoma	CESC	Cervical adenocarcinoma	manual	58172_sort_peaksnarrowPeak	Cistrome	GSM1634922	Cistrome_1237
E2F7	Helix-turn-helix domains	HeLa-S3	Cervix	Cervical adenocarcinoma	CESC	Cervical adenocarcinoma	manual	58173_sort_peaksnarrowPeak	Cistrome	GSM1634923	Cistrome_1238
NR3C1	Zinc-coordinating DNA-binding domains	Nalm6	Blood	Acute Lymphoblastic Leukemia	ALL	Acute Lymphoblastic Leukemia	CCLE	52959_sort_peaksnarrowPeak	Cistrome	GSM1637306	Cistrome_5904
SPI1	Helix-turn-helix domains	786-O	Kidney	Kidney Renal Clear Cell Carcinoma	KIRC	Kidney Renal Clear Cell Carcinoma	CCLE	55389_sort_peaksnarrowPeak	Cistrome	GSM1642761	Cistrome_1245
KMT2D	Zinc-coordinating DNA-binding domains	OCI-Ly7	Hemo-lymphocytic	Diffuse Large B-cell Lymphoma	DLBC	Diffuse Large B-cell Lymphoma	manual	55405_sort_peaksnarrowPeak	Cistrome	GSM1644615	Cistrome_1257
HNF1A	Helix-turn-helix domains	Caco-2	Colon	Colon Adenocarcinoma	COAD	Colon Adenocarcinoma	manual	SRX986358	ChIP-Atlas	GSM1655058	ChIP-Atlas_0206
SP1	Zinc-coordinating DNA-binding domains	A375	Skin	Skin Cutaneous Melanoma	SKCM	Skin Cutaneous Melanoma	manual	EXP036992_liftoverhg19	GTRD	GSM1661546	GTRD_0011
POLR2A	ENCODE: TF	A375	Skin	Skin Cutaneous Melanoma	SKCM	Skin Cutaneous Melanoma	manual	72602_sort_peaksnarrowPeak	Cistrome	GSM1661790	Cistrome_2423
TEAD1	Helix-turn-helix domains	MSTO	Lung	Lung Mesothelioma	MESO	Lung Mesothelioma	CCLE	56535_sort_peaksnarrowPeak	Cistrome	GSM1664955	Cistrome_5885
E2F1	Helix-turn-helix domains	SKmel147	Skin	Skin Cutaneous Melanoma	SKCM	Skin Cutaneous Melanoma	manual	53953_sort_peaksnarrowPeak	Cistrome	GSM1665998	Cistrome_6208
TEAD1	Helix-turn-helix domains	HuCCT1	Biliary Duct	Cholangiocarcinoma	CHOL	Cholangiocarcinoma	manual	56542_sort_peaksnarrowPeak	Cistrome	GSM1667161	Cistrome_4778
TEAD4	Helix-turn-helix domains	HuCCT1	Biliary Duct	Cholangiocarcinoma	CHOL	Cholangiocarcinoma	manual	56543_sort_peaksnarrowPeak	Cistrome	GSM1667162	Cistrome_4779
PGR	Zinc-coordinating DNA-binding domains	MCF-7	Breast	Breast Invasive Carcinoma	BRCA	Breast Invasive Carcinoma	CCLE	54011_sort_peaksnarrowPeak	Cistrome	GSM1669067	Cistrome_1315
POLR2A	ENCODE: TF	HuCCT1	Biliary Duct	Cholangiocarcinoma	CHOL	Cholangiocarcinoma	manual	56559_sort_peaksnarrowPeak	Cistrome	GSM1670710	Cistrome_4785
DNMT1	Zinc-coordinating DNA-binding domains	PC-3	Prostate	Prostate Adenocarcinoma	PRAD	Prostate Adenocarcinoma	CCLE	54106_sort_peaksnarrowPeak	Cistrome	GSM1678031	Cistrome_1398
CTCF	Zinc-coordinating DNA-binding domains	PANC-1	Pancreas	Pancreas Carcinoma	PAAD	Pancreas Carcinoma	CCLE	58360_sort_peaksnarrowPeak	Cistrome	GSM1684571	Cistrome_1401
FOXP1	Helix-turn-helix domains	OCI-LY1	Hemo-lymphocytic	Diffuse Large B-cell Lymphoma	DLBC	Diffuse Large B-cell Lymphoma	manual	54152_sort_peaksnarrowPeak	Cistrome	GSM1690055	Cistrome_1405
FOXP1	Helix-turn-helix domains	OCI-Ly3	Hemo-lymphocytic	Diffuse Large B-cell Lymphoma	DLBC	Diffuse Large B-cell Lymphoma	manual	54153_sort_peaksnarrowPeak	Cistrome	GSM1690056	Cistrome_1406
FOXP1	Helix-turn-helix domains	OCI-Ly7	Hemo-lymphocytic	Diffuse Large B-cell Lymphoma	DLBC	Diffuse Large B-cell Lymphoma	manual	54154_sort_peaksnarrowPeak	Cistrome	GSM1690057	Cistrome_1407
FOXP1	Helix-turn-helix domains	OCI-Ly10	Hemo-lymphocytic	Diffuse Large B-cell Lymphoma	DLBC	Diffuse Large B-cell Lymphoma	manual	54155_sort_peaksnarrowPeak	Cistrome	GSM1690058	Cistrome_6026
FOS	Basic domains	MV411	Blood	Acute Myeloid Leukemia	LMAL	Acute Myeloid Leukemia	CCLE	55489_sort_peaksnarrowPeak	Cistrome	GSM1690574	Cistrome_1408
STAT5	Immunoglobulin fold	MV411	Blood	Acute Myeloid Leukemia	LMAL	Acute Myeloid Leukemia	CCLE	55491_sort_peaksnarrowPeak	Cistrome	GSM1690576	Cistrome_1410
HIF1A	Basic domains	U2OS	Bone	Osteosarcoma	SARC	Osteosarcoma	CCLE	SRX1034772	ChIP-Atlas	GSM1692869	ChIP-Atlas_0220
RARA	Zinc-coordinating DNA-binding domains	SK-N-SH	Bone Marrow	Neuroblastoma	NBL	Neuroblastoma	CCLE	67426_sort_peaksnarrowPeak	Cistrome	GSM1693104	Cistrome_6260
E2F1	Helix-turn-helix domains	U2OS	Bone	Osteosarcoma	SARC	Osteosarcoma	CCLE	SRX1036439	ChIP-Atlas	GSM1693906	ChIP-Atlas_0221
NCOA2	Basic domains	U2OS	Bone	Osteosarcoma	SARC	Osteosarcoma	CCLE	SRX1036442	ChIP-Atlas	GSM1693909	ChIP-Atlas_0224
HINFP	Zinc-coordinating DNA-binding domains	U2OS	Bone	Osteosarcoma	SARC	Osteosarcoma	CCLE	SRX1036443	ChIP-Atlas	GSM1693910	ChIP-Atlas_0225
ASCL1	Basic domains	H128	Lung	Lung Small Cell Carcinoma	SCLC	Lung Small Cell Carcinoma	CCLE	70122_sort_peaksnarrowPeak	Cistrome	GSM1700637	Cistrome_4536
ASCL1	Basic domains	NCI-H889	Lung	Lung Small Cell Carcinoma	SCLC	Lung Small Cell Carcinoma	CCLE	70120_sort_peaksnarrowPeak	Cistrome	GSM1700639	Cistrome_5991
NEUROD1	Basic domains	NCI-H82	Lung	Lung Small Cell Carcinoma	SCLC	Lung Small Cell Carcinoma	CCLE	SRX1044124	ChIP-Atlas	GSM1700641	ChIP-Atlas_0233
NEUROD1	Basic domains	NCI-H524	Lung	Lung Small Cell Carcinoma	SCLC	Lung Small Cell Carcinoma	CCLE	70118_sort_peaksnarrowPeak	Cistrome	GSM1700642	Cistrome_5984
NEUROD1	Basic domains	NCI-H889	Lung	Lung Small Cell Carcinoma	SCLC	Lung Small Cell Carcinoma	CCLE	70117_sort_peaksnarrowPeak	Cistrome	GSM1700643	Cistrome_5990
JUN	Basic domains	MDA-MB-231	Breast	Breast Invasive Carcinoma	BRCA	Breast Invasive Carcinoma	CCLE	56632_sort_peaksnarrowPeak	Cistrome	GSM1700784	Cistrome_1412
RELA	Immunoglobulin fold	MDA-MB-231	Breast	Breast Invasive Carcinoma	BRCA	Breast Invasive Carcinoma	CCLE	56635_sort_peaksnarrowPeak	Cistrome	GSM1700787	Cistrome_1415
MEF2B	alpha-Helices exposed by beta-structures	KARPAS-422	Hemo-lymphocytic	Lymphoma Burkitt	DLBC	Lymphoma Burkitt	CCLE	55566_sort_peaksnarrowPeak	Cistrome	GSM1703911	Cistrome_1418
BACH2	Basic domains	OCI-LY7	Hemo-lymphocytic	Diffuse Large B-cell Lymphoma	DLBC	Diffuse Large B-cell Lymphoma	manual	55571_sort_peaksnarrowPeak	Cistrome	GSM1703916	Cistrome_1419
EP300	ENCODE: TF	OCI-LY7	Hemo-lymphocytic	Diffuse Large B-cell Lymphoma	DLBC	Diffuse Large B-cell Lymphoma	manual	55572_sort_peaksnarrowPeak	Cistrome	GSM1703917	Cistrome_1420
MEF2B	alpha-Helices exposed by beta-structures	OCI-LY7	Hemo-lymphocytic	Diffuse Large B-cell Lymphoma	DLBC	Diffuse Large B-cell Lymphoma	manual	55575_sort_peaksnarrowPeak	Cistrome	GSM1703920	Cistrome_1421
PAX5	Helix-turn-helix domains	OCI-LY7	Hemo-lymphocytic	Diffuse Large B-cell Lymphoma	DLBC	Diffuse Large B-cell Lymphoma	manual	55576_sort_peaksnarrowPeak	Cistrome	GSM1703921	Cistrome_1422
SPI1	Helix-turn-helix domains	OCI-LY7	Hemo-lymphocytic	Diffuse Large B-cell Lymphoma	DLBC	Diffuse Large B-cell Lymphoma	manual	55577_sort_peaksnarrowPeak	Cistrome	GSM1703922	Cistrome_1423
MEF2B	alpha-Helices exposed by beta-structures	SUDHL-4	Hemo-lymphocytic	Diffuse Large B-cell Lymphoma	DLBC	Diffuse Large B-cell Lymphoma	CCLE	55584_sort_peaksnarrowPeak	Cistrome	GSM1703929	Cistrome_1424
ARID1A	Helix-turn-helix domains	HepG2	Liver	Liver Hepatocellular Carcinoma	LIHC	Liver Hepatocellular Carcinoma	CCLE	58462_sort_peaksnarrowPeak	Cistrome	GSM1704011	Cistrome_1426
ARID1B	Helix-turn-helix domains	HepG2	Liver	Liver Hepatocellular Carcinoma	LIHC	Liver Hepatocellular Carcinoma	CCLE	58464_sort_peaksnarrowPeak	Cistrome	GSM1704013	Cistrome_1428
ARID2	Helix-turn-helix domains	HepG2	Liver	Liver Hepatocellular Carcinoma	LIHC	Liver Hepatocellular Carcinoma	CCLE	58466_sort_peaksnarrowPeak	Cistrome	GSM1704015	Cistrome_1430
SMARCB1	TcoF: TF	HepG2	Liver	Liver Hepatocellular Carcinoma	LIHC	Liver Hepatocellular Carcinoma	CCLE	58468_sort_peaksnarrowPeak	Cistrome	GSM1704017	Cistrome_1432
CENPT	TcoF: TF	HeLa-S3	Cervix	Cervical adenocarcinoma	CESC	Cervical adenocarcinoma	manual	69232_sort_peaksnarrowPeak	Cistrome	GSM1709898	Cistrome_3729
EP400	ENCODE: TF	MKL-1	Skin	Merkel cell carcinoma	NA	NA	manual	85166_sort_peaksnarrowPeak	Cistrome	GSM1711857	Cistrome_5866
MAX	Basic domains	MKL-1	Skin	Merkel cell carcinoma	NA	NA	manual	81646_sort_peaksnarrowPeak	Cistrome	GSM1711862	Cistrome_5863
HOXB13	Helix-turn-helix domains	LNCAP	Prostate	Prostate Adenocarcinoma	PRAD	Prostate Adenocarcinoma	CCLE	56664_sort_peaksnarrowPeak	Cistrome	GSM1716764	Cistrome_1434
NR0B2	Zinc-coordinating DNA-binding domains	HCT116	Colon/Rectum	Colorectal Carcinoma	COAD/READ	Colorectal Carcinoma	CCLE	55660_sort_peaksnarrowPeak	Cistrome	GSM1727090	Cistrome_1447
AR	Zinc-coordinating DNA-binding domains	DUCaP	Prostate	Prostate Cancer	PRAD	Prostate Cancer	manual	55751_sort_peaksnarrowPeak	Cistrome	GSM1816381	Cistrome_4205
ARNTL	Basic domains	NOMO-1	Hemo-lymphocytic	Acute Myeloid Leukemia	LAML	Acute Myeloid Leukemia	CCLE	59579_sort_peaksnarrowPeak	Cistrome	GSM1816441	Cistrome_6002
CLOCK	Basic domains	NOMO-1	Hemo-lymphocytic	Acute Myeloid Leukemia	LAML	Acute Myeloid Leukemia	CCLE	59580_sort_peaksnarrowPeak	Cistrome	GSM1816442	Cistrome_6003
CTCFL	Zinc-coordinating DNA-binding domains	MCF-7	Breast	Breast Invasive Carcinoma	BRCA	Breast Invasive Carcinoma	CCLE	55784_sort_peaksnarrowPeak	Cistrome	GSM1817668	Cistrome_1488
GRHL2	Immunoglobulin fold	ovcar-3	Ovary	Ovary Carcinoma	OV	Ovary Carcinoma	CCLE	68003_sort_peaksnarrowPeak	Cistrome	GSM1825676	Cistrome_6042
GRHL2	Immunoglobulin fold	OVCA429	Ovary	Ovary Carcinoma	OV	Ovary Carcinoma	manual	68002_sort_peaksnarrowPeak	Cistrome	GSM1825677	Cistrome_6041
GRHL2	Immunoglobulin fold	PEO1	Ovary	Ovary Carcinoma	OV	Ovary Carcinoma	manual	68001_sort_peaksnarrowPeak	Cistrome	GSM1825678	Cistrome_6081
PBX3	Helix-turn-helix domains	SMMC-7721	Liver	Liver Hepatocellular Carcinoma	LIHC	Liver Hepatocellular Carcinoma	manual	56901_sort_peaksnarrowPeak	Cistrome	GSM1831600	Cistrome_6288
KDM5C	Helix-turn-helix domains	ZR-75-30	Breast	Breast Invasive Carcinoma	BRCA	Breast Invasive Carcinoma	CCLE	SRX1117697	ChIP-Atlas	GSM1832638	ChIP-Atlas_0301
SMARCC1	Helix-turn-helix domains	G401	Muscle	Sarcoma Rhabdoid	SARC	Sarcoma Rhabdoid	CCLE	SRX1123843	ChIP-Atlas	GSM1835871	ChIP-Atlas_0303
SMARCA4	TcoF: TF	G401	Muscle	Sarcoma Rhabdoid	SARC	Sarcoma Rhabdoid	CCLE	SRX1123844	ChIP-Atlas	GSM1835872	ChIP-Atlas_0304
SMARCC1	Helix-turn-helix domains	BT16	Brain	Brain Rhabdoid Tumor	NA	NA	manual	SRX1123853	ChIP-Atlas	GSM1835881	ChIP-Atlas_0307
SMARCA4	TcoF: TF	BT16	Brain	Brain Rhabdoid Tumor	NA	NA	manual	SRX1123854	ChIP-Atlas	GSM1835882	ChIP-Atlas_0308
SMARCC1	Helix-turn-helix domains	TTC549	Liver	Liver Rhabdoid Tumor	NA	NA	manual	SRX1123863	ChIP-Atlas	GSM1835891	ChIP-Atlas_0311
SMARCA4	TcoF: TF	TTC549	Liver	Liver Rhabdoid Tumor	NA	NA	manual	SRX1123864	ChIP-Atlas	GSM1835892	ChIP-Atlas_0312
SMARCA4	TcoF: TF	HCT116	Colon/Rectum	Colorectal Carcinoma	COAD/READ	Colorectal Carcinoma	CCLE	SRX1123964	ChIP-Atlas	GSM1835989	ChIP-Atlas_0315
SMARCC1	Helix-turn-helix domains	HCT116	Colon/Rectum	Colorectal Carcinoma	COAD/READ	Colorectal Carcinoma	CCLE	SRX1123965	ChIP-Atlas	GSM1835990	ChIP-Atlas_0316
NR3C1	Zinc-coordinating DNA-binding domains	RS4	Hemo-lymphocytic	Acute Lymphoblastic Leukemia	ALL	Acute Lymphoblastic Leukemia	manual	56941_sort_peaksnarrowPeak	Cistrome	GSM1841296	Cistrome_6138
SPI1	Helix-turn-helix domains	RS4	Hemo-lymphocytic	Acute Lymphoblastic Leukemia	ALL	Acute Lymphoblastic Leukemia	manual	56943_sort_peaksnarrowPeak	Cistrome	GSM1841298	Cistrome_6139
PRDM14	Zinc-coordinating DNA-binding domains	NCCIT	Anterior Mediastinal Mixed Germ Cell	Pluripotent Embryonal Carcinoma	NA	NA	manual	68962_sort_peaksnarrowPeak	Cistrome	GSM1842793	Cistrome_5958
POLR2A	ENCODE: TF	MV411	Blood	Acute Myeloid Leukemia	LMAL	Acute Myeloid Leukemia	CCLE	69771_sort_peaksnarrowPeak	Cistrome	GSM1845136	Cistrome_3267
EP300	ENCODE: TF	LP-1	Marrow	Multiple Myeloma	MM	Multiple Myeloma	manual	SRX1140810	ChIP-Atlas	GSM1847311	ChIP-Atlas_0326
GATA3	Zinc-coordinating DNA-binding domains	MDA-MB-231	Breast	Breast Invasive Carcinoma	BRCA	Breast Invasive Carcinoma	CCLE	SRX1156472	ChIP-Atlas	GSM1855964	ChIP-Atlas_0328
SMARCA4	TcoF: TF	MDA-MB-231	Breast	Breast Invasive Carcinoma	BRCA	Breast Invasive Carcinoma	CCLE	67498_sort_peaksnarrowPeak	Cistrome	GSM1856032	Cistrome_3231
TRIM28	ENCODE: TF	HCT116	Colon/Rectum	Colorectal Carcinoma	COAD/READ	Colorectal Carcinoma	CCLE	57090_sort_peaksnarrowPeak	Cistrome	GSM1866695	Cistrome_1580
MYCN	Basic domains	SK-N-BE_2-C	Bone Marrow	Neuroblastoma	NBL	Neuroblastoma	manual	69364_sort_peaksnarrowPeak	Cistrome	GSM1867061	Cistrome_3320
SMARCA5	Helix-turn-helix domains	LNCAP	Prostate	Prostate Adenocarcinoma	PRAD	Prostate Adenocarcinoma	CCLE	SRX1181987	ChIP-Atlas	GSM1868495	ChIP-Atlas_0330
SMARCA4	TcoF: TF	LNCAP	Prostate	Prostate Adenocarcinoma	PRAD	Prostate Adenocarcinoma	CCLE	SRX1181989	ChIP-Atlas	GSM1868497	ChIP-Atlas_0332
SMARCA1	Helix-turn-helix domains	LNCAP	Prostate	Prostate Adenocarcinoma	PRAD	Prostate Adenocarcinoma	CCLE	SRX1181990	ChIP-Atlas	GSM1868498	ChIP-Atlas_0333
SMARCA2	TcoF: TF	LNCAP	Prostate	Prostate Adenocarcinoma	PRAD	Prostate Adenocarcinoma	CCLE	SRX1181991	ChIP-Atlas	GSM1868499	ChIP-Atlas_0334
CHD4	ENCODE: TF	LNCAP	Prostate	Prostate Adenocarcinoma	PRAD	Prostate Adenocarcinoma	CCLE	SRX1181994	ChIP-Atlas	GSM1868502	ChIP-Atlas_0336
POLR2A	ENCODE: TF	21NT	Breast	Breast Invasive Carcinoma	BRCA	Breast Invasive Carcinoma	manual	58832_sort_peaksnarrowPeak	Cistrome	GSM1872286	Cistrome_3859
TCF7L1	Other all-alpha-helical DNA-binding domains	Ramos	Hemo-lymphocytic	Lymphoma Burkitt	DLBC	Lymphoma Burkitt	manual	69437_sort_peaksnarrowPeak	Cistrome	GSM1873237	Cistrome_6112
LEF1	Other all-alpha-helical DNA-binding domains	RL95-2	Uterus	Uterine Corpus Endometrial Carcinoma	UCEC	Uterine Corpus Endometrial Carcinoma	manual	57113_sort_peaksnarrowPeak	Cistrome	GSM1875144	Cistrome_6121
GATA2	Zinc-coordinating DNA-binding domains	TF-1	Bone Marrow	Acute Myeloid Leukemia	LAML	Acute Myeloid Leukemia	CCLE	58871_sort_peaksnarrowPeak	Cistrome	GSM1888546	Cistrome_6353
RUNX1	Immunoglobulin fold	TF-1	Bone Marrow	Acute Myeloid Leukemia	LAML	Acute Myeloid Leukemia	CCLE	58875_sort_peaksnarrowPeak	Cistrome	GSM1888550	Cistrome_6357
KDM5C	Helix-turn-helix domains	caki-1	Kidney	Kidney Renal Clear Cell Carcinoma	KIRC	Kidney Renal Clear Cell Carcinoma	manual	58885_sort_peaksnarrowPeak	Cistrome	GSM1889901	Cistrome_4062
KMT2A	Zinc-coordinating DNA-binding domains	MV411	Blood	Acute Myeloid Leukemia	LMAL	Acute Myeloid Leukemia	CCLE	SRX1293531	ChIP-Atlas	GSM1897369	ChIP-Atlas_0338
AFF1	TcoF: TF	MV411	Blood	Acute Myeloid Leukemia	LAML	Acute Myeloid Leukemia	CCLE	SRX1293533	ChIP-Atlas	GSM1897371	ChIP-Atlas_0340
ASH1L	TcoF: TF	MV411	Blood	Acute Myeloid Leukemia	LMAL	Acute Myeloid Leukemia	CCLE	SRX1293535	ChIP-Atlas	GSM1897373	ChIP-Atlas_0342
LYL1	TcoF: TF	Kasumi-1	Blood	Acute Myeloid Leukemia	LAML	Acute Myeloid Leukemia	CCLE	58999_sort_peaksnarrowPeak	Cistrome	GSM1901542	Cistrome_5094
LYL1	TcoF: TF	HL-60	Blood	Acute Myeloid Leukemia	LAML	Acute Myeloid Leukemia	CCLE	59002_sort_peaksnarrowPeak	Cistrome	GSM1901545	Cistrome_4734
LYL1	TcoF: TF	NB4	Hemo-lymphocytic	Acute Myeloid Leukemia	LAML	Acute Myeloid Leukemia	CCLE	59005_sort_peaksnarrowPeak	Cistrome	GSM1901548	Cistrome_5941
LYL1	TcoF: TF	THP-1	Blood	Acute Myeloid Leukemia	LAML	Acute Myeloid Leukemia	CCLE	59007_sort_peaksnarrowPeak	Cistrome	GSM1901550	Cistrome_6374
EP400	ENCODE: TF	U2OS	Bone	Osteosarcoma	SARC	Osteosarcoma	CCLE	59014_sort_peaksnarrowPeak	Cistrome	GSM1901942	Cistrome_1619
POLR2A	ENCODE: TF	THP-1	Blood	Acute Myeloid Leukemia	LAML	Acute Myeloid Leukemia	CCLE	59043_sort_peaksnarrowPeak	Cistrome	GSM1905826	Cistrome_6375
MYC	Basic domains	LNCAP	Prostate	Prostate Adenocarcinoma	PRAD	Prostate Adenocarcinoma	CCLE	SRX1334495	ChIP-Atlas	GSM1907203	ChIP-Atlas_0346
EP300	ENCODE: TF	PC-3	Prostate	Prostate Adenocarcinoma	PRAD	Prostate Adenocarcinoma	CCLE	57301_sort_peaksnarrowPeak	Cistrome	GSM1917726	Cistrome_1622
KLF4	Zinc-coordinating DNA-binding domains	CFPAC-1	Pancreas	Pancreas Carcinoma	PAAD	Pancreas Carcinoma	CCLE	67601_sort_peaksnarrowPeak	Cistrome	GSM1919982	Cistrome_4083
KLF6	Zinc-coordinating DNA-binding domains	CFPAC-1	Pancreas	Pancreas Carcinoma	PAAD	Pancreas Carcinoma	CCLE	67600_sort_peaksnarrowPeak	Cistrome	GSM1919983	Cistrome_4082
KLF5	Zinc-coordinating DNA-binding domains	CFPAC-1	Pancreas	Pancreas Carcinoma	PAAD	Pancreas Carcinoma	CCLE	67599_sort_peaksnarrowPeak	Cistrome	GSM1919984	Cistrome_4081
ELF3	Helix-turn-helix domains	CFPAC-1	Pancreas	Pancreas Carcinoma	PAAD	Pancreas Carcinoma	CCLE	67597_sort_peaksnarrowPeak	Cistrome	GSM1919986	Cistrome_4079
FOXA1	Helix-turn-helix domains	CFPAC-1	Pancreas	Pancreas Carcinoma	PAAD	Pancreas Carcinoma	CCLE	67596_sort_peaksnarrowPeak	Cistrome	GSM1919987	Cistrome_4078
ARNTL	Basic domains	U2OS	Bone	Osteosarcoma	SARC	Osteosarcoma	CCLE	71024_sort_peaksnarrowPeak	Cistrome	GSM1920690	Cistrome_3393
CLOCK	Basic domains	U2OS	Bone	Osteosarcoma	SARC	Osteosarcoma	CCLE	71022_sort_peaksnarrowPeak	Cistrome	GSM1920692	Cistrome_3395
ATRX	Zinc-coordinating DNA-binding domains	LS8817	Lipid	Liposarcoma	NA	NA	manual	84167_sort_peaksnarrowPeak	Cistrome	GSM1924542	Cistrome_5685
NANOG	Helix-turn-helix domains	LNCAP	Prostate	Prostate Adenocarcinoma	PRAD	Prostate Adenocarcinoma	CCLE	SRX1424693	ChIP-Atlas	GSM1933885	ChIP-Atlas_0351
KMT2A	Zinc-coordinating DNA-binding domains	SEM	Hemo-lymphocytic	Acute Lymphoblastic Leukemia	ALL	Acute Lymphoblastic Leukemia	CCLE	59165_sort_peaksnarrowPeak	Cistrome	GSM1934095	Cistrome_1627
AFF1	TcoF: TF	SEM	Hemo-lymphocytic	Acute Lymphoblastic Leukemia	ALL	Acute Lymphoblastic Leukemia	CCLE	SRX1424883	ChIP-Atlas	GSM1934097	ChIP-Atlas_0356
MLLT1	TcoF: TF	SEM	Hemo-lymphocytic	Acute Lymphoblastic Leukemia	ALL	Acute Lymphoblastic Leukemia	CCLE	59168_sort_peaksnarrowPeak	Cistrome	GSM1934098	Cistrome_1628
CREB1	Basic domains	KG1	Bone Marrow	Acute Myeloid Leukemia	LAML	Acute Myeloid Leukemia	CCLE	76508_sort_peaksnarrowPeak	Cistrome	GSM1937943	Cistrome_5125
POLR2A	ENCODE: TF	SKMEL5	Skin	Skin Cutaneous Melanoma	SKCM	Skin Cutaneous Melanoma	manual	86524_sort_peaksnarrowPeak	Cistrome	GSM1968287	Cistrome_6221
ESRRA	Zinc-coordinating DNA-binding domains	BT-474	Breast	Breast Invasive Carcinoma	BRCA	Breast Invasive Carcinoma	CCLE	67367_sort_peaksnarrowPeak	Cistrome	GSM1969223	Cistrome_4013
MBD3	TcoF: TF	MDA-MB-231	Breast	Breast Invasive Carcinoma	BRCA	Breast Invasive Carcinoma	CCLE	59412_sort_peaksnarrowPeak	Cistrome	GSM1974448	Cistrome_1633
RB1	ENCODE: TF	VCaP	Prostate	Prostate Adenocarcinoma	PRAD	Prostate Adenocarcinoma	CCLE	SRX1490930	ChIP-Atlas	GSM1974981	ChIP-Atlas_0397
RB1	ENCODE: TF	LNCAP	Prostate	Prostate Adenocarcinoma	PRAD	Prostate Adenocarcinoma	CCLE	SRX1490931	ChIP-Atlas	GSM1974982	ChIP-Atlas_0398
ASH1L	TcoF: TF	K562	Bone Marrow	Chronic Myeloid Leukaemia	LCML	Chronic Myeloid Leukaemia	CCLE	SRX1491463	ChIP-Atlas	GSM1975005	ChIP-Atlas_0399
E2F1	Helix-turn-helix domains	Raji	Hemo-lymphocytic	Lymphoma Burkitt	DLBC	Lymphoma Burkitt	CCLE	SRX1497386	ChIP-Atlas	GSM1976292	ChIP-Atlas_0402
TRIM28	ENCODE: TF	MCF-7	Breast	Breast Invasive Carcinoma	BRCA	Breast Invasive Carcinoma	CCLE	SRX1497516	ChIP-Atlas	GSM1978809	ChIP-Atlas_0405
SOX9	Other all-alpha-helical DNA-binding domains	VCaP	Prostate	Prostate Adenocarcinoma	PRAD	Prostate Adenocarcinoma	CCLE	SRX1510444	ChIP-Atlas	GSM2024822	ChIP-Atlas_0406
ZNF143	Zinc-coordinating DNA-binding domains	MCF-7	Breast	Breast Invasive Carcinoma	BRCA	Breast Invasive Carcinoma	CCLE	SRX1510969	ChIP-Atlas	GSM2024873	ChIP-Atlas_0407
FLI1	Helix-turn-helix domains	Kasumi-1	Blood	Acute Myeloid Leukemia	LAML	Acute Myeloid Leukemia	CCLE	72360_sort_peaksnarrowPeak	Cistrome	GSM2026051	Cistrome_5110
ERG	Helix-turn-helix domains	Kasumi-1	Blood	Acute Myeloid Leukemia	LAML	Acute Myeloid Leukemia	CCLE	72359_sort_peaksnarrowPeak	Cistrome	GSM2026052	Cistrome_5109
GATA2	Zinc-coordinating DNA-binding domains	Kasumi-1	Blood	Acute Myeloid Leukemia	LAML	Acute Myeloid Leukemia	CCLE	72357_sort_peaksnarrowPeak	Cistrome	GSM2026054	Cistrome_5107
TAL1	Basic domains	Kasumi-1	Blood	Acute Myeloid Leukemia	LAML	Acute Myeloid Leukemia	CCLE	72356_sort_peaksnarrowPeak	Cistrome	GSM2026055	Cistrome_5106
EP300	ENCODE: TF	ZR-75-30	Breast	Breast Invasive Carcinoma	BRCA	Breast Invasive Carcinoma	CCLE	SRX1521303	ChIP-Atlas	GSM2029580	ChIP-Atlas_0572
HIF1A	Basic domains	NCI-H1299	Lung	Lung Adenocarcinoma	LUAD	Lung Adenocarcinoma	CCLE	SRX1528430	ChIP-Atlas	GSM2037452	ChIP-Atlas_0582
YY2	Zinc-coordinating DNA-binding domains	HeLa-S3	Cervix	Cervical adenocarcinoma	CESC	Cervical adenocarcinoma	manual	SRX1530266	ChIP-Atlas	GSM2039081	ChIP-Atlas_0583
RUNX2	Immunoglobulin fold	Saos-2	Bone	Sarcoma Osteo	SARC	Sarcoma Osteo	CCLE	74546_sort_peaksnarrowPeak	Cistrome	GSM2041108	Cistrome_6160
CBFB	TcoF: TF	Saos-2	Bone	Sarcoma Osteo	SARC	Sarcoma Osteo	CCLE	74545_sort_peaksnarrowPeak	Cistrome	GSM2041109	Cistrome_6159
NR1H2	Zinc-coordinating DNA-binding domains	HT29	Colon/Rectum	Colorectal Carcinoma	COAD/READ	Colorectal Carcinoma	CCLE	SRX1538756	ChIP-Atlas	GSM2042842	ChIP-Atlas_0603
NR1H3	Zinc-coordinating DNA-binding domains	HT29	Colon/Rectum	Colorectal Carcinoma	COAD/READ	Colorectal Carcinoma	CCLE	SRX1538760	ChIP-Atlas	GSM2042846	ChIP-Atlas_0607
PPARG	Zinc-coordinating DNA-binding domains	HT29	Colon/Rectum	Colorectal Carcinoma	COAD/READ	Colorectal Carcinoma	CCLE	SRX1538764	ChIP-Atlas	GSM2042854	ChIP-Atlas_0611
POLR2A	ENCODE: TF	HT29	Colon/Rectum	Colorectal Carcinoma	COAD/READ	Colorectal Carcinoma	CCLE	69789_sort_peaksnarrowPeak	Cistrome	GSM2042899	Cistrome_2719
JUND	Basic domains	HT29	Colon/Rectum	Colorectal Carcinoma	COAD/READ	Colorectal Carcinoma	CCLE	SRX1538803	ChIP-Atlas	GSM2042913	ChIP-Atlas_0615
MYC	Basic domains	U2OS	Bone	Osteosarcoma	SARC	Osteosarcoma	CCLE	71936_sort_peaksnarrowPeak	Cistrome	GSM2049318	Cistrome_3397
POU2F1	Helix-turn-helix domains	LNCAP	Prostate	Prostate Adenocarcinoma	PRAD	Prostate Adenocarcinoma	CCLE	SRX1569770	ChIP-Atlas	GSM2058882	ChIP-Atlas_0619
POU2F1	Helix-turn-helix domains	VCaP	Prostate	Prostate Adenocarcinoma	PRAD	Prostate Adenocarcinoma	CCLE	SRX1569776	ChIP-Atlas	GSM2058888	ChIP-Atlas_0622
ESR1	Zinc-coordinating DNA-binding domains	LTED	Breast	Breast Invasive Carcinoma	BRCA	Breast Invasive Carcinoma	manual	68054_sort_peaksnarrowPeak	Cistrome	GSM2061659	Cistrome_5692
TCF7L1	Other all-alpha-helical DNA-binding domains	HCT116	Colon/Rectum	Colorectal Carcinoma	COAD/READ	Colorectal Carcinoma	CCLE	70804_sort_peaksnarrowPeak	Cistrome	GSM2065886	Cistrome_2562
TCF3	Basic domains	HCT116	Colon/Rectum	Colorectal Carcinoma	COAD/READ	Colorectal Carcinoma	CCLE	EXP036152_liftoverhg19	GTRD	GSM2065887	GTRD_0023
POLR2A	ENCODE: TF	NCI-H2087	Lung	Lung Adenocarcinoma	LUAD	Lung Adenocarcinoma	CCLE	72395_sort_peaksnarrowPeak	Cistrome	GSM2066437	Cistrome_5969
POLR2A	ENCODE: TF	HCC1954	Breast	Breast Invasive Carcinoma	BRCA	Breast Invasive Carcinoma	CCLE	72394_sort_peaksnarrowPeak	Cistrome	GSM2066439	Cistrome_2539
ATRX	Zinc-coordinating DNA-binding domains	LAN6	Bone Marrow	Neuroblastoma	NBL	Neuroblastoma	CCLE	68194_sort_peaksnarrowPeak	Cistrome	GSM2066632	Cistrome_5145
POLR2A	ENCODE: TF	786-O	Kidney	Kidney Renal Clear Cell Carcinoma	KIRC	Kidney Renal Clear Cell Carcinoma	CCLE	71668_sort_peaksnarrowPeak	Cistrome	GSM2067538	Cistrome_2413
MYC	Basic domains	IMR-5	Brain	Neuroblastoma	NBL	Neuroblastoma	manual	87653_sort_peaksnarrowPeak	Cistrome	GSM2082058	Cistrome_4964
POLR2A	ENCODE: TF	MOLT4	Hemo-lymphocytic	Acute Lymphoblastic Leukemia	ALL	Acute Lymphoblastic Leukemia	CCLE	82834_sort_peaksnarrowPeak	Cistrome	GSM2090927	Cistrome_3246
BRD9	ENCODE: TF	NOMO-1	Hemo-lymphocytic	Acute Myeloid Leukemia	LAML	Acute Myeloid Leukemia	CCLE	72398_sort_peaksnarrowPeak	Cistrome	GSM2092890	Cistrome_6006
POU2F2	Helix-turn-helix domains	HBL1	Hemo-lymphocytic	Lymphoma Burkitt	DLBC	Lymphoma Burkitt	manual	69219_sort_peaksnarrowPeak	Cistrome	GSM2095819	Cistrome_4609
NR4A1	Zinc-coordinating DNA-binding domains	Kasumi-1	Blood	Acute Myeloid Leukemia	LAML	Acute Myeloid Leukemia	CCLE	68309_sort_peaksnarrowPeak	Cistrome	GSM2095924	Cistrome_5098
MBD3	TcoF: TF	HeLa-S3	Cervix	Cervical adenocarcinoma	CESC	Cervical adenocarcinoma	manual	71070_sort_peaksnarrowPeak	Cistrome	GSM2104435	Cistrome_3736
GATAD2B	Zinc-coordinating DNA-binding domains	HeLa-S3	Cervix	Cervical adenocarcinoma	CESC	Cervical adenocarcinoma	manual	71067_sort_peaksnarrowPeak	Cistrome	GSM2104440	Cistrome_3702
RUNX1	Immunoglobulin fold	MV411	Blood	Acute Myeloid Leukemia	LMAL	Acute Myeloid Leukemia	CCLE	73449_sort_peaksnarrowPeak	Cistrome	GSM2108044	Cistrome_3288
MLLT3	TcoF: TF	THP-1	Blood	Acute Myeloid Leukemia	LAML	Acute Myeloid Leukemia	CCLE	73462_sort_peaksnarrowPeak	Cistrome	GSM2108045	Cistrome_6382
RUNX1	Immunoglobulin fold	THP-1	Blood	Acute Myeloid Leukemia	LAML	Acute Myeloid Leukemia	CCLE	73446_sort_peaksnarrowPeak	Cistrome	GSM2108052	Cistrome_6381
MYCN	Basic domains	SHEP-21N	Bone Marrow	Neuroblastoma	NBL	Neuroblastoma	manual	84465_sort_peaksnarrowPeak	Cistrome	GSM2113515	Cistrome_6186
POLR2A	ENCODE: TF	BE2C	Brain	Neuroblastoma	NBL	Neuroblastoma	manual	88301_sort_peaksnarrowPeak	Cistrome	GSM2113522	Cistrome_2465
GRHL2	Immunoglobulin fold	LNCAP	Prostate	Prostate Adenocarcinoma	PRAD	Prostate Adenocarcinoma	CCLE	74842_sort_peaksnarrowPeak	Cistrome	GSM2122802	Cistrome_2911
PGR	Zinc-coordinating DNA-binding domains	T-47D	Breast	Breast Invasive Carcinoma	BRCA	Breast Invasive Carcinoma	CCLE	SRX1709971	ChIP-Atlas	GSM2125116	ChIP-Atlas_0667
ESR1	Zinc-coordinating DNA-binding domains	MIN	Breast	Breast Invasive Carcinoma	BRCA	Breast Invasive Carcinoma	manual	81801_sort_peaksnarrowPeak	Cistrome	GSM2125153	Cistrome_5853
ETV1	Helix-turn-helix domains	A375	Skin	Skin Cutaneous Melanoma	SKCM	Skin Cutaneous Melanoma	manual	SRX1721488	ChIP-Atlas	GSM2127445	ChIP-Atlas_0685
TFDP1	Helix-turn-helix domains	MM1S	Marrow	Multiple Myeloma	MM	Multiple Myeloma	CCLE	EXP037392_liftoverhg19	GTRD	GSM2132551	GTRD_0028
E2F1	Helix-turn-helix domains	MM1S	Marrow	Multiple Myeloma	MM	Multiple Myeloma	CCLE	75924_sort_peaksnarrowPeak	Cistrome	GSM2132552	Cistrome_5871
TFDP1	Helix-turn-helix domains	U266B1	Marrow	Multiple Myeloma	MM	Multiple Myeloma	CCLE	77534_sort_peaksnarrowPeak	Cistrome	GSM2132554	Cistrome_6501
E2F1	Helix-turn-helix domains	U266B1	Marrow	Multiple Myeloma	MM	Multiple Myeloma	CCLE	75923_sort_peaksnarrowPeak	Cistrome	GSM2132555	Cistrome_6500
FOXA1	Helix-turn-helix domains	22Rv1	Prostate	Prostate Adenocarcinoma	PRAD	Prostate Adenocarcinoma	CCLE	SRX1734381	ChIP-Atlas	GSM2135708	ChIP-Atlas_0687
WT1	Zinc-coordinating DNA-binding domains	K562	Bone Marrow	Chronic Myeloid Leukaemia	LCML	Chronic Myeloid Leukaemia	CCLE	EXP037398_liftoverhg19	GTRD	GSM2140607	GTRD_0029
POLR2A	ENCODE: TF	Nalm6	Blood	Acute Lymphoblastic Leukemia	ALL	Acute Lymphoblastic Leukemia	CCLE	69533_sort_peaksnarrowPeak	Cistrome	GSM2144899	Cistrome_5910
POLR2A	ENCODE: TF	REH	Hemo-lymphocytic	Acute Lymphoblastic Leukemia	ALL	Acute Lymphoblastic Leukemia	CCLE	69531_sort_peaksnarrowPeak	Cistrome	GSM2144902	Cistrome_6113
FOXR2	Helix-turn-helix domains	MDA-MB-468	Breast	Breast Invasive Carcinoma	BRCA	Breast Invasive Carcinoma	CCLE	SRX1757994	ChIP-Atlas	GSM2151468	ChIP-Atlas_0694
MAX	Basic domains	MDA-MB-468	Breast	Breast Invasive Carcinoma	BRCA	Breast Invasive Carcinoma	CCLE	SRX1757996	ChIP-Atlas	GSM2151470	ChIP-Atlas_0696
MYC	Basic domains	MDA-MB-468	Breast	Breast Invasive Carcinoma	BRCA	Breast Invasive Carcinoma	CCLE	SRX1757998	ChIP-Atlas	GSM2151472	ChIP-Atlas_0698
GRHL2	Immunoglobulin fold	MCF-7	Breast	Breast Invasive Carcinoma	BRCA	Breast Invasive Carcinoma	CCLE	SRX1787656	ChIP-Atlas	GSM2171834	ChIP-Atlas_0715
KMT2C	TcoF: TF	MCF-7	Breast	Breast Invasive Carcinoma	BRCA	Breast Invasive Carcinoma	CCLE	SRX1787675	ChIP-Atlas	GSM2171853	ChIP-Atlas_0718
STAT1	Immunoglobulin fold	MCF-7	Breast	Breast Invasive Carcinoma	BRCA	Breast Invasive Carcinoma	CCLE	SRX1799015	ChIP-Atlas	GSM2176791	ChIP-Atlas_0728
CTCF	Zinc-coordinating DNA-binding domains	COLO-829	Skin	Skin Cutaneous Melanoma	SKCM	Skin Cutaneous Melanoma	CCLE	72977_sort_peaksnarrowPeak	Cistrome	GSM2178296	Cistrome_4097
MLLT1	TcoF: TF	MV411	Blood	Acute Myeloid Leukemia	LMAL	Acute Myeloid Leukemia	CCLE	74318_sort_peaksnarrowPeak	Cistrome	GSM2183704	Cistrome_3277
SMAD1	beta-Hairpin exposed by an alpha/beta-scaffold	A375	Skin	Skin Cutaneous Melanoma	SKCM	Skin Cutaneous Melanoma	manual	SRX1845643	ChIP-Atlas	GSM2199947	ChIP-Atlas_0776
KMT2A	Zinc-coordinating DNA-binding domains	ML-2	Hemo-lymphocytic	Acute Myeloid Leukemia	LAML	Acute Myeloid Leukemia	manual	73717_sort_peaksnarrowPeak	Cistrome	GSM2212251	Cistrome_5868
GLI2	Zinc-coordinating DNA-binding domains	THP-1	Blood	Acute Myeloid Leukemia	LAML	Acute Myeloid Leukemia	CCLE	76995_sort_peaksnarrowPeak	Cistrome	GSM2212253	Cistrome_6391
CTCF	Zinc-coordinating DNA-binding domains	RH4	Muscle	Sarcoma Rhabdoid	SARC	Sarcoma Rhabdoid	CCLE	75848_sort_peaksnarrowPeak	Cistrome	GSM2214099	Cistrome_3813
MYCN	Basic domains	RH4	Muscle	Sarcoma Rhabdoid	SARC	Sarcoma Rhabdoid	CCLE	75840_sort_peaksnarrowPeak	Cistrome	GSM2214113	Cistrome_3806
MYOD1	Basic domains	RH4	Muscle	Sarcoma Rhabdoid	SARC	Sarcoma Rhabdoid	CCLE	75839_sort_peaksnarrowPeak	Cistrome	GSM2214114	Cistrome_3807
MYOG	Basic domains	RH4	Muscle	Sarcoma Rhabdoid	SARC	Sarcoma Rhabdoid	CCLE	75838_sort_peaksnarrowPeak	Cistrome	GSM2214115	Cistrome_3808
EP300	ENCODE: TF	RH4	Muscle	Sarcoma Rhabdoid	SARC	Sarcoma Rhabdoid	CCLE	75837_sort_peaksnarrowPeak	Cistrome	GSM2214116	Cistrome_3809
TFAP4	Basic domains	SNU1750	Stomach	Stomach Adenocarcinoma	STAD	Stomach Adenocarcinoma	CCLE	SRX1892834	ChIP-Atlas	GSM2224583	ChIP-Atlas_0786
TFAP4	Basic domains	Colo320	Colon/Rectum	Colorectal Carcinoma	COAD/READ	Colorectal Carcinoma	CCLE	SRX1892835	ChIP-Atlas	GSM2224584	ChIP-Atlas_0787
ELF1	Helix-turn-helix domains	SNU1750	Stomach	Stomach Adenocarcinoma	STAD	Stomach Adenocarcinoma	CCLE	SRX1892836	ChIP-Atlas	GSM2224585	ChIP-Atlas_0788
ELF1	Helix-turn-helix domains	Colo320	Colon/Rectum	Colorectal Carcinoma	COAD/READ	Colorectal Carcinoma	CCLE	SRX1892837	ChIP-Atlas	GSM2224586	ChIP-Atlas_0789
TEAD4	Helix-turn-helix domains	SK-N-BE_2-C	Bone Marrow	Neuroblastoma	NBL	Neuroblastoma	manual	SRX1948680	ChIP-Atlas	GSM2232927	ChIP-Atlas_0796
MYF5	Basic domains	Rh18	Muscle	Sarcoma Rhabdoid	SARC	Sarcoma Rhabdoid	CCLE	72878_sort_peaksnarrowPeak	Cistrome	GSM2243116	Cistrome_3804
GATA2	Zinc-coordinating DNA-binding domains	Kasumi-3	Blood	Acute Myeloid Leukemia	LAML	Acute Myeloid Leukemia	manual	69925_sort_peaksnarrowPeak	Cistrome	GSM2250247	Cistrome_5119
GATA4	Zinc-coordinating DNA-binding domains	A549	Lung	Lung Adenocarcinoma	LUAD	Lung Adenocarcinoma	CCLE	SRX1989717	ChIP-Atlas	GSM2255735	ChIP-Atlas_0809
ZSCAN5B	Zinc-coordinating DNA-binding domains	BeWo	Placenta	BeWo Choriocarcinoma	NA	NA	manual	77237_sort_peaksnarrowPeak	Cistrome	GSM2255824	Cistrome_3944
ZSCAN5A	Zinc-coordinating DNA-binding domains	BeWo	Placenta	BeWo Choriocarcinoma	NA	NA	manual	74427_sort_peaksnarrowPeak	Cistrome	GSM2255829	Cistrome_3942
KMT2A	Zinc-coordinating DNA-binding domains	MCF-7	Breast	Breast Invasive Carcinoma	BRCA	Breast Invasive Carcinoma	CCLE	73847_sort_peaksnarrowPeak	Cistrome	GSM2264621	Cistrome_2962
KMT2D	Zinc-coordinating DNA-binding domains	MCF-7	Breast	Breast Invasive Carcinoma	BRCA	Breast Invasive Carcinoma	CCLE	73846_sort_peaksnarrowPeak	Cistrome	GSM2264622	Cistrome_2963
NR3C1	Zinc-coordinating DNA-binding domains	HepG2	Liver	Liver Hepatocellular Carcinoma	LIHC	Liver Hepatocellular Carcinoma	CCLE	73725_sort_peaksnarrowPeak	Cistrome	GSM2265433	Cistrome_2686
POLR2A	ENCODE: TF	SF8628	Brain	Diffuse Intrinsic Pontine Glioma	NA	NA	manual	74216_sort_peaksnarrowPeak	Cistrome	GSM2265627	Cistrome_6175
EZH2	TcoF: TF	SF8628	Brain	Diffuse Intrinsic Pontine Glioma	NA	NA	manual	74212_sort_peaksnarrowPeak	Cistrome	GSM2265633	Cistrome_6171
JUN	Basic domains	Calu-3	Lung	Lung Adenocarcinoma	LUAD	Lung Adenocarcinoma	CCLE	SRX2010842	ChIP-Atlas	GSM2266291	ChIP-Atlas_0821
JUND	Basic domains	Calu-3	Lung	Lung Adenocarcinoma	LUAD	Lung Adenocarcinoma	CCLE	SRX2010844	ChIP-Atlas	GSM2266293	ChIP-Atlas_0823
EZH2	TcoF: TF	kelly	Brain	Neuroblastoma	NBL	Neuroblastoma	CCLE	SRX2011490	ChIP-Atlas	GSM2266810	ChIP-Atlas_0825
EZH2	TcoF: TF	LAN1	Bone Marrow	Neuroblastoma	NBL	Neuroblastoma	manual	SRX2011494	ChIP-Atlas	GSM2266814	ChIP-Atlas_0826
CTCF	Zinc-coordinating DNA-binding domains	SK-OV-3	Ovary	Ovary Carcinoma	OV	Ovary Carcinoma	CCLE	70775_sort_peaksnarrowPeak	Cistrome	GSM2267289	Cistrome_6286
RUNX1	Immunoglobulin fold	Jurkat	Blood	Acute Lymphoblastic Leukemia	ALL	Acute Lymphoblastic Leukemia	CCLE	85218_sort_peaksnarrowPeak	Cistrome	GSM2274676	Cistrome_2762
TET2	TcoF: TF	Jurkat	Blood	Acute Lymphoblastic Leukemia	ALL	Acute Lymphoblastic Leukemia	CCLE	SRX2014505	ChIP-Atlas	GSM2274677	ChIP-Atlas_0831
HNF4G	Zinc-coordinating DNA-binding domains	LNCAP	Prostate	Prostate Adenocarcinoma	PRAD	Prostate Adenocarcinoma	CCLE	SRX2017934	ChIP-Atlas	GSM2277156	ChIP-Atlas_0833
HNF4G	Zinc-coordinating DNA-binding domains	22Rv1	Prostate	Prostate Adenocarcinoma	PRAD	Prostate Adenocarcinoma	CCLE	SRX2017944	ChIP-Atlas	GSM2277166	ChIP-Atlas_0839
STAT3	Immunoglobulin fold	MDA-MB-157	Breast	Breast Invasive Carcinoma	BRCA	Breast Invasive Carcinoma	CCLE	84616_sort_peaksnarrowPeak	Cistrome	GSM2278000	Cistrome_5804
STAT3	Immunoglobulin fold	MDA-MB-231	Breast	Breast Invasive Carcinoma	BRCA	Breast Invasive Carcinoma	CCLE	SRX2020840	ChIP-Atlas	GSM2278002	ChIP-Atlas_0841
STAT3	Immunoglobulin fold	HCC70	Breast	Breast Invasive Carcinoma	BRCA	Breast Invasive Carcinoma	CCLE	84620_sort_peaksnarrowPeak	Cistrome	GSM2278004	Cistrome_4620
STAT3	Immunoglobulin fold	MDA-MB-468	Breast	Breast Invasive Carcinoma	BRCA	Breast Invasive Carcinoma	CCLE	SRX2020846	ChIP-Atlas	GSM2278008	ChIP-Atlas_0843
STAT3	Immunoglobulin fold	HCC1143	Breast	Breast Invasive Carcinoma	BRCA	Breast Invasive Carcinoma	CCLE	88680_sort_peaksnarrowPeak	Cistrome	GSM2278010	Cistrome_4611
POLR2A	ENCODE: TF	TL-Om1	Hemo-lymphocytic	Adult T-cell Leukemia	NA	NA	manual	84248_sort_peaksnarrowPeak	Cistrome	GSM2281664	Cistrome_6467
TCF3	Basic domains	SEM	Hemo-lymphocytic	Acute Lymphoblastic Leukemia	ALL	Acute Lymphoblastic Leukemia	CCLE	SRX2043226	ChIP-Atlas	GSM2290167	ChIP-Atlas_0845
EP300	ENCODE: TF	SEM	Hemo-lymphocytic	Acute Lymphoblastic Leukemia	ALL	Acute Lymphoblastic Leukemia	CCLE	SRX2043228	ChIP-Atlas	GSM2290169	ChIP-Atlas_0846
ETS1	Helix-turn-helix domains	786-O	Kidney	Kidney Renal Clear Cell Carcinoma	KIRC	Kidney Renal Clear Cell Carcinoma	CCLE	SRX2055842	ChIP-Atlas	GSM2293476	ChIP-Atlas_0847
RELA	Immunoglobulin fold	786-O	Kidney	Kidney Renal Clear Cell Carcinoma	KIRC	Kidney Renal Clear Cell Carcinoma	CCLE	SRX2055843	ChIP-Atlas	GSM2293477	ChIP-Atlas_0848
EP300	ENCODE: TF	786-O	Kidney	Kidney Renal Clear Cell Carcinoma	KIRC	Kidney Renal Clear Cell Carcinoma	CCLE	SRX2055844	ChIP-Atlas	GSM2293478	ChIP-Atlas_0849
JUN	Basic domains	786-O	Kidney	Kidney Renal Clear Cell Carcinoma	KIRC	Kidney Renal Clear Cell Carcinoma	CCLE	SRX2055845	ChIP-Atlas	GSM2293479	ChIP-Atlas_0850
TP53	Immunoglobulin fold	HCT116	Colon/Rectum	Colorectal Carcinoma	COAD/READ	Colorectal Carcinoma	CCLE	SRX2060918	ChIP-Atlas	GSM2296271	ChIP-Atlas_0851
TP53	Immunoglobulin fold	SJSA	Bone	Osteosarcoma	SARC	Osteosarcoma	manual	82546_sort_peaksnarrowPeak	Cistrome	GSM2296277	Cistrome_6197
ETS1	Helix-turn-helix domains	DU145	Prostate	Prostate Cancer	PRAD	Prostate Cancer	CCLE	74508_sort_peaksnarrowPeak	Cistrome	GSM2298952	Cistrome_4200
MYC	Basic domains	HT1080	Connective Tissue	Sarcoma Fibro	SARC	Sarcoma Fibro	CCLE	SRX2143792	ChIP-Atlas	GSM2304699	ChIP-Atlas_0877
POLR2A	ENCODE: TF	HT1080	Connective Tissue	Sarcoma Fibro	SARC	Sarcoma Fibro	CCLE	82538_sort_peaksnarrowPeak	Cistrome	GSM2304701	Cistrome_2716
POLR2A	ENCODE: TF	BT168	Breast	Breast Invasive Carcinoma	BRCA	Breast Invasive Carcinoma	CCLE	72334_sort_peaksnarrowPeak	Cistrome	GSM2304876	Cistrome_4006
RUNX2	Immunoglobulin fold	MCF-7	Breast	Breast Invasive Carcinoma	BRCA	Breast Invasive Carcinoma	CCLE	74117_sort_peaksnarrowPeak	Cistrome	GSM2305318	Cistrome_3078
SETDB1	ENCODE: TF	HeLa-S3	Cervix	Cervical adenocarcinoma	CESC	Cervical adenocarcinoma	manual	71056_sort_peaksnarrowPeak	Cistrome	GSM2308951	Cistrome_3704
POLR2A	ENCODE: TF	MDA-MB-231	Breast	Breast Invasive Carcinoma	BRCA	Breast Invasive Carcinoma	CCLE	86164_sort_peaksnarrowPeak	Cistrome	GSM2309434	Cistrome_3234
NKX2-1	Helix-turn-helix domains	A549	Lung	Lung Adenocarcinoma	LUAD	Lung Adenocarcinoma	CCLE	SRX2164786	ChIP-Atlas	GSM2310996	ChIP-Atlas_0879
SPDEF	Helix-turn-helix domains	A549	Lung	Lung Adenocarcinoma	LUAD	Lung Adenocarcinoma	CCLE	SRX2164790	ChIP-Atlas	GSM2311000	ChIP-Atlas_0881
RUNX1	Immunoglobulin fold	SKH1	Hemo-lymphocytic	Chronic Myeloid Leukaemia	LCML	Chronic Myeloid Leukaemia	manual	83832_sort_peaksnarrowPeak	Cistrome	GSM2326836	Cistrome_6201
CEBPA	Basic domains	SKH1	Hemo-lymphocytic	Chronic Myeloid Leukaemia	LCML	Chronic Myeloid Leukaemia	manual	86793_sort_peaksnarrowPeak	Cistrome	GSM2326841	Cistrome_6206
BRCA1	TcoF: TF	U2OS	Bone	Osteosarcoma	SARC	Osteosarcoma	CCLE	SRX2188690	ChIP-Atlas	GSM2327789	ChIP-Atlas_0895
CEBPB	Basic domains	SUM159PT	Breast	Breast Invasive Carcinoma	BRCA	Breast Invasive Carcinoma	manual	73533_sort_peaksnarrowPeak	Cistrome	GSM2330568	Cistrome_6316
EP300	ENCODE: TF	SUM159PT	Breast	Breast Invasive Carcinoma	BRCA	Breast Invasive Carcinoma	manual	73519_sort_peaksnarrowPeak	Cistrome	GSM2330586	Cistrome_6308
CTCF	Zinc-coordinating DNA-binding domains	U2OS	Bone	Osteosarcoma	SARC	Osteosarcoma	CCLE	SRX2236973	ChIP-Atlas	GSM2341639	ChIP-Atlas_0902
CEBPA	Basic domains	MV411	Blood	Acute Myeloid Leukemia	LMAL	Acute Myeloid Leukemia	CCLE	SRX2245499	ChIP-Atlas	GSM2345026	ChIP-Atlas_0903
CEBPB	Basic domains	MV411	Blood	Acute Myeloid Leukemia	LMAL	Acute Myeloid Leukemia	CCLE	SRX2245500	ChIP-Atlas	GSM2345027	ChIP-Atlas_0904
SMAD2	beta-Hairpin exposed by an alpha/beta-scaffold	PANC-1	Pancreas	Pancreas Carcinoma	PAAD	Pancreas Carcinoma	CCLE	SRX2245587	ChIP-Atlas	GSM2345130	ChIP-Atlas_0909
TP63	Immunoglobulin fold	JHU-029	Head/Neck	Head and Neck Squamous Cell Carcinoma	HNSC	Head and Neck Squamous Cell Carcinoma	manual	72220_sort_peaksnarrowPeak	Cistrome	GSM2350362	Cistrome_5008
KLF5	Zinc-coordinating DNA-binding domains	BICR31	Head/Neck	Head and Neck Squamous Cell Carcinoma	HNSC	Head and Neck Squamous Cell Carcinoma	manual	81775_sort_peaksnarrowPeak	Cistrome	GSM2356661	Cistrome_3984
EP300	ENCODE: TF	BICR31	Head/Neck	Head and Neck Squamous Cell Carcinoma	HNSC	Head and Neck Squamous Cell Carcinoma	manual	84010_sort_peaksnarrowPeak	Cistrome	GSM2356672	Cistrome_3985
ZEB1	Helix-turn-helix domains	MDA-231	Breast	Breast Invasive Carcinoma	BRCA	Breast Invasive Carcinoma	manual	87839_sort_peaksnarrowPeak	Cistrome	GSM2360622	Cistrome_5800
ZEB1	Helix-turn-helix domains	HS578T	Breast	Breast Invasive Carcinoma	BRCA	Breast Invasive Carcinoma	CCLE	87840_sort_peaksnarrowPeak	Cistrome	GSM2360623	Cistrome_4760
POLR2A	ENCODE: TF	Huh7	Liver	Liver Hepatocellular Carcinoma	LIHC	Liver Hepatocellular Carcinoma	CCLE	75142_sort_peaksnarrowPeak	Cistrome	GSM2360957	Cistrome_2729
RELA	Immunoglobulin fold	Huh7	Liver	Liver Hepatocellular Carcinoma	LIHC	Liver Hepatocellular Carcinoma	CCLE	SRX2270127	ChIP-Atlas	GSM2360959	ChIP-Atlas_0933
MLLT1	TcoF: TF	HeLa-S3	Cervix	Cervical adenocarcinoma	CESC	Cervical adenocarcinoma	manual	74292_sort_peaksnarrowPeak	Cistrome	GSM2365747	Cistrome_3750
AFF4	TcoF: TF	SEM	Hemo-lymphocytic	Acute Lymphoblastic Leukemia	ALL	Acute Lymphoblastic Leukemia	CCLE	72467_sort_peaksnarrowPeak	Cistrome	GSM2373720	Cistrome_3825
NR0B1	Zinc-coordinating DNA-binding domains	H460	Lung	Lung Adenocarcinoma	LUAD	Lung Adenocarcinoma	manual	82635_sort_peaksnarrowPeak	Cistrome	GSM2383939	Cistrome_4581
CEBPD	Basic domains	JHU-06	Head/Neck	Head and Neck Squamous Cell Carcinoma	HNSC	Head and Neck Squamous Cell Carcinoma	manual	85611_sort_peaksnarrowPeak	Cistrome	GSM2394399	Cistrome_5016
IRF1	Helix-turn-helix domains	JHU-06	Head/Neck	Head and Neck Squamous Cell Carcinoma	HNSC	Head and Neck Squamous Cell Carcinoma	manual	84604_sort_peaksnarrowPeak	Cistrome	GSM2394412	Cistrome_5009
JUN	Basic domains	JHU-06	Head/Neck	Head and Neck Squamous Cell Carcinoma	HNSC	Head and Neck Squamous Cell Carcinoma	manual	84610_sort_peaksnarrowPeak	Cistrome	GSM2394414	Cistrome_5013
JUNB	Basic domains	JHU-06	Head/Neck	Head and Neck Squamous Cell Carcinoma	HNSC	Head and Neck Squamous Cell Carcinoma	manual	84608_sort_peaksnarrowPeak	Cistrome	GSM2394416	Cistrome_5011
NFE2L2	Basic domains	JHU-06	Head/Neck	Head and Neck Squamous Cell Carcinoma	HNSC	Head and Neck Squamous Cell Carcinoma	manual	84609_sort_peaksnarrowPeak	Cistrome	GSM2394417	Cistrome_5012
RELA	Immunoglobulin fold	JHU-06	Head/Neck	Head and Neck Squamous Cell Carcinoma	HNSC	Head and Neck Squamous Cell Carcinoma	manual	88945_sort_peaksnarrowPeak	Cistrome	GSM2394423	Cistrome_5024
FOXA2	Helix-turn-helix domains	KerCT	Hemo-lymphocytic	Lymphoma Hodgkin	NA	NA	manual	86821_sort_peaksnarrowPeak	Cistrome	GSM2401457	Cistrome_5122
AFF4	TcoF: TF	MV411	Blood	Acute Myeloid Leukemia	LMAL	Acute Myeloid Leukemia	CCLE	74309_sort_peaksnarrowPeak	Cistrome	GSM2405923	Cistrome_3281
AHR	Basic domains	MCF-7	Breast	Breast Invasive Carcinoma	BRCA	Breast Invasive Carcinoma	CCLE	86160_sort_peaksnarrowPeak	Cistrome	GSM2406722	Cistrome_3080
AHRR	Basic domains	MCF-7	Breast	Breast Invasive Carcinoma	BRCA	Breast Invasive Carcinoma	CCLE	SRX2378692	ChIP-Atlas	GSM2406724	ChIP-Atlas_0956
KLF10	Zinc-coordinating DNA-binding domains	A549	Lung	Lung Adenocarcinoma	LUAD	Lung Adenocarcinoma	CCLE	75165_sort_peaksnarrowPeak	Cistrome	GSM2406901	Cistrome_2443
SMARCB1	TcoF: TF	G401	Muscle	Sarcoma Rhabdoid	SARC	Sarcoma Rhabdoid	CCLE	87159_sort_peaksnarrowPeak	Cistrome	GSM2409664	Cistrome_2505
SMARCA4	TcoF: TF	TTC1240	Kidney	Malignant Rhabdoid Tumor	NA	NA	manual	83225_sort_peaksnarrowPeak	Cistrome	GSM2409670	Cistrome_6493
SMARCB1	TcoF: TF	TTC1240	Kidney	Malignant Rhabdoid Tumor	NA	NA	manual	83223_sort_peaksnarrowPeak	Cistrome	GSM2409676	Cistrome_6491
SMARCC1	Helix-turn-helix domains	TTC1240	Kidney	Malignant Rhabdoid Tumor	NA	NA	manual	83222_sort_peaksnarrowPeak	Cistrome	GSM2409677	Cistrome_6490
EBF3	Immunoglobulin fold	SK-N-SH	Bone Marrow	Neuroblastoma	NBL	Neuroblastoma	CCLE	76844_sort_peaksnarrowPeak	Cistrome	GSM2410322	Cistrome_6271
HOXA11	Helix-turn-helix domains	K562	Bone Marrow	Chronic Myeloid Leukaemia	LCML	Chronic Myeloid Leukaemia	CCLE	83917_sort_peaksnarrowPeak	Cistrome	GSM2410500	Cistrome_2797
HOXA13	Helix-turn-helix domains	K562	Bone Marrow	Chronic Myeloid Leukaemia	LCML	Chronic Myeloid Leukaemia	CCLE	83919_sort_peaksnarrowPeak	Cistrome	GSM2410502	Cistrome_2799
MYC	Basic domains	CUTLL1	Hemo-lymphocytic	T cell Lymphoma	NA	NA	manual	SRX2384347	ChIP-Atlas	GSM2411138	ChIP-Atlas_0958
RAD51	ENCODE: TF	U2OS	Bone	Osteosarcoma	SARC	Osteosarcoma	CCLE	SRX2400573	ChIP-Atlas	GSM2418487	ChIP-Atlas_0960
RELA	Immunoglobulin fold	Detroit_562	Head/Neck	Head and Neck squamous cell carcinoma HNSC	HNSC	Head and Neck squamous cell carcinoma HNSC	CCLE	83023_sort_peaksnarrowPeak	Cistrome	GSM2419825	Cistrome_4126
SMAD3	beta-Hairpin exposed by an alpha/beta-scaffold	MDA-MB-231	Breast	Breast Invasive Carcinoma	BRCA	Breast Invasive Carcinoma	CCLE	SRX2425860	ChIP-Atlas	GSM2429817	ChIP-Atlas_0966
SMAD1	beta-Hairpin exposed by an alpha/beta-scaffold	MDA-MB-231	Breast	Breast Invasive Carcinoma	BRCA	Breast Invasive Carcinoma	CCLE	SRX2425861	ChIP-Atlas	GSM2429818	ChIP-Atlas_0967
OTX2	Helix-turn-helix domains	D-341	Brain	Medulloblastoma	MB	Medulloblastoma	manual	74349_sort_peaksnarrowPeak	Cistrome	GSM2432973	Cistrome_4114
NEUROD1	Basic domains	D-341	Brain	Medulloblastoma	MB	Medulloblastoma	manual	74346_sort_peaksnarrowPeak	Cistrome	GSM2432979	Cistrome_4111
OTX2	Helix-turn-helix domains	D283_Med	Brain	Medulloblastoma	MB	Medulloblastoma	manual	74344_sort_peaksnarrowPeak	Cistrome	GSM2432981	Cistrome_4106
NEUROD1	Basic domains	D283_Med	Brain	Medulloblastoma	MB	Medulloblastoma	manual	74341_sort_peaksnarrowPeak	Cistrome	GSM2432984	Cistrome_4103
SRF	alpha-Helices exposed by beta-structures	A673	Muscle	Sarcoma Ewing	SARC	Sarcoma Ewing	CCLE	84630_sort_peaksnarrowPeak	Cistrome	GSM2436679	Cistrome_2453
PITX3	Helix-turn-helix domains	SH-SY5Y	Bone Marrow	Neuroblastoma	NBL	Neuroblastoma	manual	76999_sort_peaksnarrowPeak	Cistrome	GSM2449944	Cistrome_3307
FOXD3	Helix-turn-helix domains	A549	Lung	Lung Adenocarcinoma	LUAD	Lung Adenocarcinoma	CCLE	SRX2480568	ChIP-Atlas	GSM2451236	ChIP-Atlas_0996
FOXN3	Helix-turn-helix domains	MCF-7	Breast	Breast Invasive Carcinoma	BRCA	Breast Invasive Carcinoma	CCLE	82636_sort_peaksnarrowPeak	Cistrome	GSM2462038	Cistrome_2964
SREBF2	Basic domains	PANC-1	Pancreas	Pancreas Carcinoma	PAAD	Pancreas Carcinoma	CCLE	SRX2512463	ChIP-Atlas	GSM2466038	ChIP-Atlas_1001
MYB	Helix-turn-helix domains	LOUCY	Blood	Acute Lymphoblastic Leukemia	ALL	Acute Lymphoblastic Leukemia	CCLE	75138_sort_peaksnarrowPeak	Cistrome	GSM2466686	Cistrome_2958
MYB	Helix-turn-helix domains	PF-382	Hemo-lymphocytic	Acute Lymphoblastic Leukemia	ALL	Acute Lymphoblastic Leukemia	CCLE	75137_sort_peaksnarrowPeak	Cistrome	GSM2466687	Cistrome_3295
MYB	Helix-turn-helix domains	DU-528	Hemo-lymphocytic	Acute Lymphoblastic Leukemia	ALL	Acute Lymphoblastic Leukemia	manual	75136_sort_peaksnarrowPeak	Cistrome	GSM2466688	Cistrome_2501
MYB	Helix-turn-helix domains	MV411	Blood	Acute Myeloid Leukemia	LMAL	Acute Myeloid Leukemia	CCLE	SRX2524358	ChIP-Atlas	GSM2471412	ChIP-Atlas_1024
SMARCA2	TcoF: TF	SK-N-MC	Bone	Sarcoma Ewing	SARC	Sarcoma Ewing	CCLE	83717_sort_peaksnarrowPeak	Cistrome	GSM2472119	Cistrome_3321
SMARCC1	Helix-turn-helix domains	SK-N-MC	Bone	Sarcoma Ewing	SARC	Sarcoma Ewing	CCLE	88137_sort_peaksnarrowPeak	Cistrome	GSM2472121	Cistrome_3323
MCM2	ENCODE: TF	HCT116	Colon/Rectum	Colorectal Carcinoma	COAD/READ	Colorectal Carcinoma	CCLE	83886_sort_peaksnarrowPeak	Cistrome	GSM2474865	Cistrome_2542
T	Immunoglobulin fold	T-47D	Breast	Breast Invasive Carcinoma	BRCA	Breast Invasive Carcinoma	CCLE	74832_sort_peaksnarrowPeak	Cistrome	GSM2476829	Cistrome_3345
ARID1A	Helix-turn-helix domains	LNCAP	Prostate	Prostate Adenocarcinoma	PRAD	Prostate Adenocarcinoma	CCLE	SRX2545041	ChIP-Atlas	GSM2480804	ChIP-Atlas_1043
TRIM28	ENCODE: TF	LNCAP	Prostate	Prostate Adenocarcinoma	PRAD	Prostate Adenocarcinoma	CCLE	SRX2545063	ChIP-Atlas	GSM2480826	ChIP-Atlas_1055
WDHD1	TcoF: TF	LNCAP	Prostate	Prostate Adenocarcinoma	PRAD	Prostate Adenocarcinoma	CCLE	SRX2545067	ChIP-Atlas	GSM2480830	ChIP-Atlas_1059
MYCN	Basic domains	NGP	Brain	Neuroblastoma	NBL	Neuroblastoma	manual	82208_sort_peaksnarrowPeak	Cistrome	GSM2482828	Cistrome_3290
MYCN	Basic domains	kelly	Brain	Neuroblastoma	NBL	Neuroblastoma	CCLE	85291_sort_peaksnarrowPeak	Cistrome	GSM2482829	Cistrome_5121
MYCN	Basic domains	NB-1643	Brain	Neuroblastoma	NBL	Neuroblastoma	CCLE	81171_sort_peaksnarrowPeak	Cistrome	GSM2482830	Cistrome_5919
GATA2	Zinc-coordinating DNA-binding domains	SKH1	Hemo-lymphocytic	Chronic Myeloid Leukaemia	LCML	Chronic Myeloid Leukaemia	manual	84784_sort_peaksnarrowPeak	Cistrome	GSM2494985	Cistrome_6203
ARID2	Helix-turn-helix domains	TTC1240	Kidney	Malignant Rhabdoid Tumor	NA	NA	manual	87728_sort_peaksnarrowPeak	Cistrome	GSM2495986	Cistrome_6495
TERF2	TcoF: TF	HeLa-S3	Cervix	Cervical adenocarcinoma	CESC	Cervical adenocarcinoma	manual	74280_sort_peaksnarrowPeak	Cistrome	GSM2500245	Cistrome_3772
FOSL1	Basic domains	MDA-MB-231	Breast	Breast Invasive Carcinoma	BRCA	Breast Invasive Carcinoma	CCLE	SRX2585779	ChIP-Atlas	GSM2501565	ChIP-Atlas_1077
MYC	Basic domains	MDA-MB-231	Breast	Breast Invasive Carcinoma	BRCA	Breast Invasive Carcinoma	CCLE	SRX2585780	ChIP-Atlas	GSM2501566	ChIP-Atlas_1078
E2F1	Helix-turn-helix domains	MDA-MB-231	Breast	Breast Invasive Carcinoma	BRCA	Breast Invasive Carcinoma	CCLE	SRX2585781	ChIP-Atlas	GSM2501567	ChIP-Atlas_1079
TP53	Immunoglobulin fold	MDA-MB-231	Breast	Breast Invasive Carcinoma	BRCA	Breast Invasive Carcinoma	CCLE	SRX2585782	ChIP-Atlas	GSM2501568	ChIP-Atlas_1080
EZH2	TcoF: TF	MDA-MB-231	Breast	Breast Invasive Carcinoma	BRCA	Breast Invasive Carcinoma	CCLE	SRX2585783	ChIP-Atlas	GSM2501569	ChIP-Atlas_1081
KMT2D	Zinc-coordinating DNA-binding domains	T-47D	Breast	Breast Invasive Carcinoma	BRCA	Breast Invasive Carcinoma	CCLE	SRX2588916	ChIP-Atlas	GSM2508062	ChIP-Atlas_1082
JUN	Basic domains	HCC827	Lung	Lung Adenocarcinoma	LUAD	Lung Adenocarcinoma	CCLE	83583_sort_peaksnarrowPeak	Cistrome	GSM2516998	Cistrome_4622
POLR2A	ENCODE: TF	C6661	Nasopharynx	Nasopharyngeal Carcinoma	NA	NA	manual	84954_sort_peaksnarrowPeak	Cistrome	GSM2523131	Cistrome_4059
HOXB13	Helix-turn-helix domains	22Rv1	Prostate	Prostate Adenocarcinoma	PRAD	Prostate Adenocarcinoma	CCLE	SRX2642353	ChIP-Atlas	GSM2537214	ChIP-Atlas_1090
HOXB13	Helix-turn-helix domains	VCaP	Prostate	Prostate Adenocarcinoma	PRAD	Prostate Adenocarcinoma	CCLE	SRX2642370	ChIP-Atlas	GSM2537231	ChIP-Atlas_1094
EP300	ENCODE: TF	ZNF532-NUT_24335	Malignant pleural fluid posthumously	NUT midline carcinoma	NA	NA	manual	SRX2652427	ChIP-Atlas	GSM2543138	ChIP-Atlas_1104
ZNF532	Zinc-coordinating DNA-binding domains	ZNF532-NUT_24335	Malignant pleural fluid posthumously	NUT midline carcinoma	NA	NA	manual	SRX2652429	ChIP-Atlas	GSM2543140	ChIP-Atlas_1106
ZBTB48	Zinc-coordinating DNA-binding domains	HeLa-S3	Cervix	Cervical adenocarcinoma	CESC	Cervical adenocarcinoma	manual	SRX2652436	ChIP-Atlas	GSM2543146	ChIP-Atlas_1108
ZBTB48	Zinc-coordinating DNA-binding domains	U2OS	Bone	Osteosarcoma	SARC	Osteosarcoma	CCLE	SRX2652444	ChIP-Atlas	GSM2543154	ChIP-Atlas_1116
TCF4	Basic domains	SH-SY5Y	Bone Marrow	Neuroblastoma	NBL	Neuroblastoma	manual	84213_sort_peaksnarrowPeak	Cistrome	GSM2545828	Cistrome_3312
KDM6A	ENCODE: TF	MCF-7	Breast	Breast Invasive Carcinoma	BRCA	Breast Invasive Carcinoma	CCLE	83698_sort_peaksnarrowPeak	Cistrome	GSM2549503	Cistrome_2966
CDX2	Helix-turn-helix domains	LS174T	Colon/Rectum	Colorectal Carcinoma	COAD/READ	Colorectal Carcinoma	manual	75366_sort_peaksnarrowPeak	Cistrome	GSM2560479	Cistrome_5683
ARID5B	Helix-turn-helix domains	Jurkat	Blood	Acute Lymphoblastic Leukemia	ALL	Acute Lymphoblastic Leukemia	CCLE	SRX2730808	ChIP-Atlas	GSM2570506	ChIP-Atlas_1136
HOXC5	Helix-turn-helix domains	PC-3	Prostate	Prostate Adenocarcinoma	PRAD	Prostate Adenocarcinoma	CCLE	SRX2731653	ChIP-Atlas	GSM2572272	ChIP-Atlas_1141
PBX4	Helix-turn-helix domains	PC-3	Prostate	Prostate Adenocarcinoma	PRAD	Prostate Adenocarcinoma	CCLE	SRX2731658	ChIP-Atlas	GSM2572277	ChIP-Atlas_1144
CTCF	Zinc-coordinating DNA-binding domains	SHEP-21N	Bone Marrow	Neuroblastoma	NBL	Neuroblastoma	manual	83591_sort_peaksnarrowPeak	Cistrome	GSM2572332	Cistrome_6182
KLF10	Zinc-coordinating DNA-binding domains	HepG2	Liver	Liver Hepatocellular Carcinoma	LIHC	Liver Hepatocellular Carcinoma	CCLE	74686_sort_peaksnarrowPeak	Cistrome	GSM2574747	Cistrome_2696
NFIL3	Basic domains	HepG2	Liver	Liver Hepatocellular Carcinoma	LIHC	Liver Hepatocellular Carcinoma	CCLE	74685_sort_peaksnarrowPeak	Cistrome	GSM2574748	Cistrome_2687
FOXO3	Helix-turn-helix domains	HepG2	Liver	Liver Hepatocellular Carcinoma	LIHC	Liver Hepatocellular Carcinoma	CCLE	74682_sort_peaksnarrowPeak	Cistrome	GSM2574751	Cistrome_2697
SMAD4	beta-Hairpin exposed by an alpha/beta-scaffold	HepG2	Liver	Liver Hepatocellular Carcinoma	LIHC	Liver Hepatocellular Carcinoma	CCLE	74681_sort_peaksnarrowPeak	Cistrome	GSM2574752	Cistrome_2698
FOXO3	Helix-turn-helix domains	K562	Bone Marrow	Chronic Myeloid Leukaemia	LCML	Chronic Myeloid Leukaemia	CCLE	74680_sort_peaksnarrowPeak	Cistrome	GSM2574753	Cistrome_2829
ZNF639	Zinc-coordinating DNA-binding domains	K562	Bone Marrow	Chronic Myeloid Leukaemia	LCML	Chronic Myeloid Leukaemia	CCLE	74670_sort_peaksnarrowPeak	Cistrome	GSM2574764	Cistrome_2768
ZNF18	Zinc-coordinating DNA-binding domains	K562	Bone Marrow	Chronic Myeloid Leukaemia	LCML	Chronic Myeloid Leukaemia	CCLE	EXP038539_liftoverhg19	GTRD	GSM2574772	GTRD_0082
ZBTB2	Zinc-coordinating DNA-binding domains	HepG2	Liver	Liver Hepatocellular Carcinoma	LIHC	Liver Hepatocellular Carcinoma	CCLE	EXP038542_liftoverhg19	GTRD	GSM2574778	GTRD_0083
NFIA	beta-Hairpin exposed by an alpha/beta-scaffold	HepG2	Liver	Liver Hepatocellular Carcinoma	LIHC	Liver Hepatocellular Carcinoma	CCLE	77267_sort_peaksnarrowPeak	Cistrome	GSM2574779	Cistrome_2705
ZSCAN2	Zinc-coordinating DNA-binding domains	HepG2	Liver	Liver Hepatocellular Carcinoma	LIHC	Liver Hepatocellular Carcinoma	CCLE	EXP038546_liftoverhg19	GTRD	GSM2574782	GTRD_0084
ZNF75A	Zinc-coordinating DNA-binding domains	K562	Bone Marrow	Chronic Myeloid Leukaemia	LCML	Chronic Myeloid Leukaemia	CCLE	EXP038548_liftoverhg19	GTRD	GSM2574785	GTRD_0086
DPF1	TcoF: TF	K562	Bone Marrow	Chronic Myeloid Leukaemia	LCML	Chronic Myeloid Leukaemia	CCLE	77264_sort_peaksnarrowPeak	Cistrome	GSM2574787	Cistrome_2835
NFIA	beta-Hairpin exposed by an alpha/beta-scaffold	K562	Bone Marrow	Chronic Myeloid Leukaemia	LCML	Chronic Myeloid Leukaemia	CCLE	77263_sort_peaksnarrowPeak	Cistrome	GSM2574788	Cistrome_2836
HES1	Basic domains	HepG2	Liver	Liver Hepatocellular Carcinoma	LIHC	Liver Hepatocellular Carcinoma	CCLE	74644_sort_peaksnarrowPeak	Cistrome	GSM2574800	Cistrome_2691
TSC22D4	Basic domains	HepG2	Liver	Liver Hepatocellular Carcinoma	LIHC	Liver Hepatocellular Carcinoma	CCLE	EXP038561_liftoverhg19	GTRD	GSM2574802	GTRD_0091
ATF2	Basic domains	HepG2	Liver	Liver Hepatocellular Carcinoma	LIHC	Liver Hepatocellular Carcinoma	CCLE	74640_sort_peaksnarrowPeak	Cistrome	GSM2574804	Cistrome_2693
KLF10	Zinc-coordinating DNA-binding domains	MCF-7	Breast	Breast Invasive Carcinoma	BRCA	Breast Invasive Carcinoma	CCLE	74639_sort_peaksnarrowPeak	Cistrome	GSM2574805	Cistrome_3104
WDHD1	TcoF: TF	MCF-7	Breast	Breast Invasive Carcinoma	BRCA	Breast Invasive Carcinoma	CCLE	77260_sort_peaksnarrowPeak	Cistrome	GSM2574806	Cistrome_3105
ZNF701	Zinc-coordinating DNA-binding domains	MCF-7	Breast	Breast Invasive Carcinoma	BRCA	Breast Invasive Carcinoma	CCLE	EXP038565_liftoverhg19	GTRD	GSM2574808	GTRD_0092
ZNF75A	Zinc-coordinating DNA-binding domains	MCF-7	Breast	Breast Invasive Carcinoma	BRCA	Breast Invasive Carcinoma	CCLE	EXP038566_liftoverhg19	GTRD	GSM2574809	GTRD_0093
ZXDC	Zinc-coordinating DNA-binding domains	MCF-7	Breast	Breast Invasive Carcinoma	BRCA	Breast Invasive Carcinoma	CCLE	EXP038567_liftoverhg19	GTRD	GSM2574810	GTRD_0094
DPF1	TcoF: TF	MCF-7	Breast	Breast Invasive Carcinoma	BRCA	Breast Invasive Carcinoma	CCLE	77255_sort_peaksnarrowPeak	Cistrome	GSM2574811	Cistrome_3107
ZMYM3	ENCODE: TF	MCF-7	Breast	Breast Invasive Carcinoma	BRCA	Breast Invasive Carcinoma	CCLE	74636_sort_peaksnarrowPeak	Cistrome	GSM2574814	Cistrome_3110
ZSCAN2	Zinc-coordinating DNA-binding domains	MCF-7	Breast	Breast Invasive Carcinoma	BRCA	Breast Invasive Carcinoma	CCLE	EXP038570_liftoverhg19	GTRD	GSM2574815	GTRD_0095
ERG	Helix-turn-helix domains	JHU-06	Head/Neck	Head and Neck Squamous Cell Carcinoma	HNSC	Head and Neck Squamous Cell Carcinoma	manual	86806_sort_peaksnarrowPeak	Cistrome	GSM2576175	Cistrome_5020
MYC	Basic domains	HCT116	Colon/Rectum	Colorectal Carcinoma	COAD/READ	Colorectal Carcinoma	CCLE	76186_sort_peaksnarrowPeak	Cistrome	GSM2576763	Cistrome_2543
CHD4	ENCODE: TF	SCC9	Head/Neck	Head and Neck squamous cell carcinoma HNSC	HNSC	Head and Neck squamous cell carcinoma HNSC	CCLE	85064_sort_peaksnarrowPeak	Cistrome	GSM2579159	Cistrome_6161
ZNF516	Zinc-coordinating DNA-binding domains	MCF-7	Breast	Breast Invasive Carcinoma	BRCA	Breast Invasive Carcinoma	CCLE	SRX2745728	ChIP-Atlas	GSM2583862	ChIP-Atlas_1151
GABPA	Helix-turn-helix domains	THP-1	Blood	Acute Myeloid Leukemia	LAML	Acute Myeloid Leukemia	CCLE	85106_sort_peaksnarrowPeak	Cistrome	GSM2587056	Cistrome_6414
POLR2A	ENCODE: TF	SH-EP-NMYCER	Bone Marrow	Neuroblastoma	NBL	Neuroblastoma	manual	84518_sort_peaksnarrowPeak	Cistrome	GSM2589147	Cistrome_6194
POLR2A	ENCODE: TF	SH-EP	Brain	Neuroblastoma	NBL	Neuroblastoma	manual	88567_sort_peaksnarrowPeak	Cistrome	GSM2589150	Cistrome_3301
ZEB1	Helix-turn-helix domains	MCF-7	Breast	Breast Invasive Carcinoma	BRCA	Breast Invasive Carcinoma	CCLE	EXP038582_liftoverhg19	GTRD	GSM2590071	GTRD_0047
ERF	Helix-turn-helix domains	VCaP	Prostate	Prostate Adenocarcinoma	PRAD	Prostate Adenocarcinoma	CCLE	81882_sort_peaksnarrowPeak	Cistrome	GSM2612448	Cistrome_3442
RELA	Immunoglobulin fold	HepG2	Liver	Liver Hepatocellular Carcinoma	LIHC	Liver Hepatocellular Carcinoma	CCLE	87166_sort_peaksnarrowPeak	Cistrome	GSM2629606	Cistrome_2709
BCL11A	Zinc-coordinating DNA-binding domains	Nalm6	Blood	Acute Lymphoblastic Leukemia	ALL	Acute Lymphoblastic Leukemia	CCLE	84871_sort_peaksnarrowPeak	Cistrome	GSM2630343	Cistrome_5914
BCL11A	Zinc-coordinating DNA-binding domains	Raji	Hemo-lymphocytic	Lymphoma Burkitt	DLBC	Lymphoma Burkitt	CCLE	84866_sort_peaksnarrowPeak	Cistrome	GSM2630344	Cistrome_3803
FOS	Basic domains	MNNG	Bone	Osteosarcoma	SARC	Osteosarcoma	manual	85559_sort_peaksnarrowPeak	Cistrome	GSM2635307	Cistrome_5872
FOSL1	Basic domains	MNNG	Bone	Osteosarcoma	SARC	Osteosarcoma	manual	85560_sort_peaksnarrowPeak	Cistrome	GSM2635308	Cistrome_5873
FOS	Basic domains	143B	Bone	Osteosarcoma	SARC	Osteosarcoma	manual	85561_sort_peaksnarrowPeak	Cistrome	GSM2635309	Cistrome_3858
FOSL1	Basic domains	143B	Bone	Osteosarcoma	SARC	Osteosarcoma	manual	81736_sort_peaksnarrowPeak	Cistrome	GSM2635310	Cistrome_3857
FOS	Basic domains	MG-63	Bone	Sarcoma Osteo	SARC	Sarcoma Osteo	CCLE	81733_sort_peaksnarrowPeak	Cistrome	GSM2635313	Cistrome_5844
FOSL1	Basic domains	MG-63	Bone	Sarcoma Osteo	SARC	Sarcoma Osteo	CCLE	81732_sort_peaksnarrowPeak	Cistrome	GSM2635314	Cistrome_5843
FOS	Basic domains	HOS	Bone	Osteosarcoma	SARC	Osteosarcoma	CCLE	81731_sort_peaksnarrowPeak	Cistrome	GSM2635315	Cistrome_4755
FOSL1	Basic domains	HOS	Bone	Osteosarcoma	SARC	Osteosarcoma	CCLE	81730_sort_peaksnarrowPeak	Cistrome	GSM2635316	Cistrome_4754
TFCP2	Immunoglobulin fold	Bel-7402	Liver	Liver Hepatocellular Carcinoma	LIHC	Liver Hepatocellular Carcinoma	manual	83662_sort_peaksnarrowPeak	Cistrome	GSM2641034	Cistrome_3939
POLR2A	ENCODE: TF	T-47D	Breast	Breast Invasive Carcinoma	BRCA	Breast Invasive Carcinoma	CCLE	88432_sort_peaksnarrowPeak	Cistrome	GSM2644607	Cistrome_3372
POLR2A	ENCODE: TF	Ishikawa	Uterus	Uterine Corpus Endometrial Carcinoma	UCEC	Uterine Corpus Endometrial Carcinoma	manual	84279_sort_peaksnarrowPeak	Cistrome	GSM2664036	Cistrome_4992
PHOX2B	Helix-turn-helix domains	CLB-GA	Brain	Neuroblastoma	NBL	Neuroblastoma	manual	EXP039004_liftoverhg19	GTRD	GSM2664369	GTRD_0048
GATA3	Zinc-coordinating DNA-binding domains	CLB-GA	Brain	Neuroblastoma	NBL	Neuroblastoma	manual	87613_sort_peaksnarrowPeak	Cistrome	GSM2664370	Cistrome_2491
HAND2	TcoF: TF	CLB-GA	Brain	Neuroblastoma	NBL	Neuroblastoma	manual	87612_sort_peaksnarrowPeak	Cistrome	GSM2664371	Cistrome_2492
FLI1	Helix-turn-helix domains	A673	Muscle	Sarcoma Ewing	SARC	Sarcoma Ewing	CCLE	SRX2913025	ChIP-Atlas	GSM2666474	ChIP-Atlas_1195
ESR1	Zinc-coordinating DNA-binding domains	SUM44	Breast	Breast Invasive Carcinoma	BRCA	Breast Invasive Carcinoma	manual	86209_sort_peaksnarrowPeak	Cistrome	GSM2670868	Cistrome_6337
RBPJ	Immunoglobulin fold	MDA-MB-231	Breast	Breast Invasive Carcinoma	BRCA	Breast Invasive Carcinoma	CCLE	SRX2947200	ChIP-Atlas	GSM2679734	ChIP-Atlas_1199
L3MBTL3	TcoF: TF	MDA-MB-231	Breast	Breast Invasive Carcinoma	BRCA	Breast Invasive Carcinoma	CCLE	SRX2947201	ChIP-Atlas	GSM2679735	ChIP-Atlas_1200
STAT1	Immunoglobulin fold	SET-2	Hemo-lymphocytic	Leukemia MPD	NA	NA	CCLE	SRX2961557	ChIP-Atlas	GSM2686880	ChIP-Atlas_1201
POLR2A	ENCODE: TF	SHEP-21N	Bone Marrow	Neuroblastoma	NBL	Neuroblastoma	manual	83836_sort_peaksnarrowPeak	Cistrome	GSM2690206	Cistrome_6185
RFXANK	Yet undefined DNA-binding domains	MCF-7	Breast	Breast Invasive Carcinoma	BRCA	Breast Invasive Carcinoma	CCLE	EXP036874_liftoverhg19	GTRD	GSM2714251	GTRD_0061
ARID1A	Helix-turn-helix domains	HCT116	Colon/Rectum	Colorectal Carcinoma	COAD/READ	Colorectal Carcinoma	CCLE	88980_sort_peaksnarrowPeak	Cistrome	GSM2719736	Cistrome_2636
HIF1A	Basic domains	786-O	Kidney	Kidney Renal Clear Cell Carcinoma	KIRC	Kidney Renal Clear Cell Carcinoma	CCLE	SRX3051208	ChIP-Atlas	GSM2723878	ChIP-Atlas_1217
EPAS1	Basic domains	786-O	Kidney	Kidney Renal Clear Cell Carcinoma	KIRC	Kidney Renal Clear Cell Carcinoma	CCLE	SRX3051209	ChIP-Atlas	GSM2723879	ChIP-Atlas_1218
POLR2A	ENCODE: TF	R1-D567	Prostate	Prostate Cancer	NA	NA	manual	84902_sort_peaksnarrowPeak	Cistrome	GSM2729729	Cistrome_6105
CTCF	Zinc-coordinating DNA-binding domains	JHU-011	Head/Neck	Head and Neck Squamous Cell Carcinoma	HNSC	Head and Neck Squamous Cell Carcinoma	manual	85815_sort_peaksnarrowPeak	Cistrome	GSM2730054	Cistrome_5006
PRDM1	Zinc-coordinating DNA-binding domains	U266B1	Marrow	Multiple Myeloma	MM	Multiple Myeloma	CCLE	82633_sort_peaksnarrowPeak	Cistrome	GSM2735456	Cistrome_6502
DNMT3A	Zinc-coordinating DNA-binding domains	MCF-7	Breast	Breast Invasive Carcinoma	BRCA	Breast Invasive Carcinoma	CCLE	SRX3075718	ChIP-Atlas	GSM2735973	ChIP-Atlas_1223
SMARCA4	TcoF: TF	HepG2	Liver	Liver Hepatocellular Carcinoma	LIHC	Liver Hepatocellular Carcinoma	CCLE	SRX3089108	ChIP-Atlas	GSM2740926	ChIP-Atlas_1224
SMARCA2	TcoF: TF	HepG2	Liver	Liver Hepatocellular Carcinoma	LIHC	Liver Hepatocellular Carcinoma	CCLE	SRX3089112	ChIP-Atlas	GSM2740930	ChIP-Atlas_1228
ZFX	Zinc-coordinating DNA-binding domains	MCF-7	Breast	Breast Invasive Carcinoma	BRCA	Breast Invasive Carcinoma	CCLE	SRX3091902	ChIP-Atlas	GSM2741762	ChIP-Atlas_1234
ZNF711	Zinc-coordinating DNA-binding domains	MCF-7	Breast	Breast Invasive Carcinoma	BRCA	Breast Invasive Carcinoma	CCLE	SRX3091904	ChIP-Atlas	GSM2741764	ChIP-Atlas_1236
ZFX	Zinc-coordinating DNA-binding domains	C4-2B	Prostate	Prostate Cancer	NA	NA	manual	84931_sort_peaksnarrowPeak	Cistrome	GSM2741768	Cistrome_2479
ZFX	Zinc-coordinating DNA-binding domains	HCT116	Colon/Rectum	Colorectal Carcinoma	COAD/READ	Colorectal Carcinoma	CCLE	SRX3091912	ChIP-Atlas	GSM2741772	ChIP-Atlas_1238
ETV6	Helix-turn-helix domains	REH	Hemo-lymphocytic	Acute Lymphoblastic Leukemia	ALL	Acute Lymphoblastic Leukemia	CCLE	SRX3101873	ChIP-Atlas	GSM2746365	ChIP-Atlas_1242
TP53	Immunoglobulin fold	SW480	Colon/Rectum	Colorectal Carcinoma	COAD/READ	Colorectal Carcinoma	CCLE	SRX3102568	ChIP-Atlas	GSM2746539	ChIP-Atlas_1243
RELA	Immunoglobulin fold	SW480	Colon/Rectum	Colorectal Carcinoma	COAD/READ	Colorectal Carcinoma	CCLE	SRX3102570	ChIP-Atlas	GSM2746541	ChIP-Atlas_1245
POLR2A	ENCODE: TF	SW480	Colon/Rectum	Colorectal Carcinoma	COAD/READ	Colorectal Carcinoma	CCLE	81525_sort_peaksnarrowPeak	Cistrome	GSM2746543	Cistrome_3329
SMC3	ENCODE: TF	HeLa-S3	Cervix	Cervical adenocarcinoma	CESC	Cervical adenocarcinoma	manual	SRX3110770	ChIP-Atlas	GSM2747756	ChIP-Atlas_1247
STAT1	Immunoglobulin fold	H358	Lung	Lung Adenocarcinoma	LUAD	Lung Adenocarcinoma	manual	87922_sort_peaksnarrowPeak	Cistrome	GSM2752893	Cistrome_4579
STAT3	Immunoglobulin fold	H358	Lung	Lung Adenocarcinoma	LUAD	Lung Adenocarcinoma	manual	87919_sort_peaksnarrowPeak	Cistrome	GSM2752894	Cistrome_4578
STAT1	Immunoglobulin fold	AGS	Stomach	Stomach Adenocarcinoma	STAD	Stomach Adenocarcinoma	CCLE	SRX3124571	ChIP-Atlas	GSM2752899	ChIP-Atlas_1261
STAT3	Immunoglobulin fold	AGS	Stomach	Stomach Adenocarcinoma	STAD	Stomach Adenocarcinoma	CCLE	SRX3124572	ChIP-Atlas	GSM2752900	ChIP-Atlas_1262
BCL6	Zinc-coordinating DNA-binding domains	OCI-LY1	Hemo-lymphocytic	Diffuse Large B-cell Lymphoma	DLBC	Diffuse Large B-cell Lymphoma	manual	SRX3135176	ChIP-Atlas	GSM2754202	ChIP-Atlas_1263
ILF3	ENCODE: TF	K562	Bone Marrow	Chronic Myeloid Leukaemia	LCML	Chronic Myeloid Leukaemia	CCLE	SRX3142682	ChIP-Atlas	GSM2757508	ChIP-Atlas_1267
CTCF	Zinc-coordinating DNA-binding domains	IMR-5	Brain	Neuroblastoma	NBL	Neuroblastoma	manual	86416_sort_peaksnarrowPeak	Cistrome	GSM2759386	Cistrome_4963
YY1	Zinc-coordinating DNA-binding domains	Jurkat	Blood	Acute Lymphoblastic Leukemia	ALL	Acute Lymphoblastic Leukemia	CCLE	SRX3164108	ChIP-Atlas	GSM2773998	ChIP-Atlas_1276
APC	Helix-turn-helix domains	HCT116	Colon/Rectum	Colorectal Carcinoma	COAD/READ	Colorectal Carcinoma	CCLE	SRX3189055	ChIP-Atlas	GSM2785713	ChIP-Atlas_1279
AR	Zinc-coordinating DNA-binding domains	MCF-7	Breast	Breast Invasive Carcinoma	BRCA	Breast Invasive Carcinoma	CCLE	SRX3229134	ChIP-Atlas	GSM2797088	ChIP-Atlas_1280
NR3C1	Zinc-coordinating DNA-binding domains	MCF-7	Breast	Breast Invasive Carcinoma	BRCA	Breast Invasive Carcinoma	CCLE	SRX3229135	ChIP-Atlas	GSM2797089	ChIP-Atlas_1281
CEBPB	Basic domains	NPMc_leukemia_OCI-AML3	Hemo-lymphocytic	Acute Myeloid Leukemia	LAML	Acute Myeloid Leukemia	manual	85339_sort_peaksnarrowPeak	Cistrome	GSM2807118	Cistrome_6008
HN1L	Helix-turn-helix domains	SUM159PT	Breast	Breast Invasive Carcinoma	BRCA	Breast Invasive Carcinoma	manual	87657_sort_peaksnarrowPeak	Cistrome	GSM2826102	Cistrome_6332
STAT3	Immunoglobulin fold	TMD8	Hemo-lymphocytic	Diffuse Large B-cell Lymphoma	DLBC	Diffuse Large B-cell Lymphoma	manual	82372_sort_peaksnarrowPeak	Cistrome	GSM2855430	Cistrome_6469
ZEB1	Helix-turn-helix domains	H1975	Lung	Lung Adenocarcinoma	LUAD	Lung Adenocarcinoma	manual	84925_sort_peaksnarrowPeak	Cistrome	GSM2857243	Cistrome_4537
CTCF	Zinc-coordinating DNA-binding domains	SH-SY5Y	Bone Marrow	Neuroblastoma	NBL	Neuroblastoma	manual	87100_sort_peaksnarrowPeak	Cistrome	GSM2870996	Cistrome_3318
CTCF	Zinc-coordinating DNA-binding domains	SK-N-AS	Bone Marrow	Neuroblastoma	NBL	Neuroblastoma	CCLE	87102_sort_peaksnarrowPeak	Cistrome	GSM2870998	Cistrome_3319
CTCF	Zinc-coordinating DNA-binding domains	NB69	Brain	Neuroblastoma	NBL	Neuroblastoma	CCLE	88815_sort_peaksnarrowPeak	Cistrome	GSM2871000	Cistrome_5943
RUNX1	Immunoglobulin fold	HL-60	Blood	Acute Myeloid Leukemia	LAML	Acute Myeloid Leukemia	CCLE	84986_sort_peaksnarrowPeak	Cistrome	GSM2871154	Cistrome_4739
CEBPB	Basic domains	HL-60	Blood	Acute Myeloid Leukemia	LAML	Acute Myeloid Leukemia	CCLE	84984_sort_peaksnarrowPeak	Cistrome	GSM2871156	Cistrome_4737
SKI	TcoF: TF	HL-60	Blood	Acute Myeloid Leukemia	LAML	Acute Myeloid Leukemia	CCLE	84977_sort_peaksnarrowPeak	Cistrome	GSM2871158	Cistrome_4735
SSRP1	Other all-alpha-helical DNA-binding domains	HT1080	Connective Tissue	Sarcoma Fibro	SARC	Sarcoma Fibro	CCLE	SRX3436561	ChIP-Atlas	GSM2871861	ChIP-Atlas_1310
RXRA	Zinc-coordinating DNA-binding domains	JMSU-1	Bladder	Bladder Urothelial Carcinoma	BLCA	Bladder Urothelial Carcinoma	CCLE	82015_sort_peaksnarrowPeak	Cistrome	GSM2877306	Cistrome_5040
SMARCC1	Helix-turn-helix domains	HepG2	Liver	Liver Hepatocellular Carcinoma	LIHC	Liver Hepatocellular Carcinoma	CCLE	SRX3511102	ChIP-Atlas	GSM2902640	ChIP-Atlas_1326
SATB1	Helix-turn-helix domains	HepG2	Liver	Liver Hepatocellular Carcinoma	LIHC	Liver Hepatocellular Carcinoma	CCLE	SRX3511103	ChIP-Atlas	GSM2902641	ChIP-Atlas_1327
POLR2A	ENCODE: TF	C4-2B	Prostate	Prostate Cancer	NA	NA	manual	82347_sort_peaksnarrowPeak	Cistrome	GSM2909537	Cistrome_2476
EZH2	TcoF: TF	KG1	Bone Marrow	Acute Myeloid Leukemia	LAML	Acute Myeloid Leukemia	CCLE	84554_sort_peaksnarrowPeak	Cistrome	GSM2947308	Cistrome_5127
ZBTB16	Zinc-coordinating DNA-binding domains	KG1	Bone Marrow	Acute Myeloid Leukemia	LAML	Acute Myeloid Leukemia	CCLE	88633_sort_peaksnarrowPeak	Cistrome	GSM2947311	Cistrome_5129
PLAG1	Zinc-coordinating DNA-binding domains	K562	Bone Marrow	Chronic Myeloid Leukaemia	LCML	Chronic Myeloid Leukaemia	CCLE	SRX3768261	ChIP-Atlas	GSM3031744	ChIP-Atlas_1390
POLR2A	ENCODE: TF	HeLa-S3	Cervix	Cervical adenocarcinoma	CESC	Cervical adenocarcinoma	manual	1328_sort_peaksnarrowPeak	ENCODE	GSM320734	ENCODE_0077
STAT1	Immunoglobulin fold	HeLa-S3	Cervix	Cervical adenocarcinoma	CESC	Cervical adenocarcinoma	manual	1362_sort_peaksnarrowPeak	ENCODE	GSM320736	ENCODE_0079
CTCF	Zinc-coordinating DNA-binding domains	Jurkat	Blood	Acute Lymphoblastic Leukemia	ALL	Acute Lymphoblastic Leukemia	CCLE	1936_sort_peaksnarrowPeak	Cistrome	GSM325899	Cistrome_1638
ERG	Helix-turn-helix domains	LNCAP	Prostate	Prostate Adenocarcinoma	PRAD	Prostate Adenocarcinoma	CCLE	SRX022574	ChIP-Atlas	GSM353648	ChIP-Atlas_1399
POU2F1	Helix-turn-helix domains	HeLa-S3	Cervix	Cervical adenocarcinoma	CESC	Cervical adenocarcinoma	manual	1332_sort_peaksnarrowPeak	Cistrome	GSM357351	Cistrome_1657
ETS1	Helix-turn-helix domains	Jurkat	Blood	Acute Lymphoblastic Leukemia	ALL	Acute Lymphoblastic Leukemia	CCLE	1938_sort_peaksnarrowPeak	Cistrome	GSM449525	Cistrome_5047
CREBBP	TcoF: TF	Jurkat	Blood	Acute Lymphoblastic Leukemia	ALL	Acute Lymphoblastic Leukemia	CCLE	1935_sort_peaksnarrowPeak	Cistrome	GSM449527	Cistrome_5046
TCF4	Basic domains	LS174T	Colon/Rectum	Colorectal Carcinoma	COAD/READ	Colorectal Carcinoma	manual	11_sort_peaksnarrowPeak	Cistrome	GSM460122	Cistrome_1691
POLR2A	ENCODE: TF	NB4	Hemo-lymphocytic	Acute Myeloid Leukemia	LAML	Acute Myeloid Leukemia	CCLE	2461_sort_peaksnarrowPeak	Cistrome	GSM468191	Cistrome_5922
PML	ENCODE: TF	NB4	Hemo-lymphocytic	Acute Myeloid Leukemia	LAML	Acute Myeloid Leukemia	CCLE	2459_sort_peaksnarrowPeak	Cistrome	GSM468198	Cistrome_5920
RXRG	Zinc-coordinating DNA-binding domains	NB4	Hemo-lymphocytic	Acute Myeloid Leukemia	LAML	Acute Myeloid Leukemia	CCLE	2466_sort_peaksnarrowPeak	Cistrome	GSM468199	Cistrome_5927
RARA	Zinc-coordinating DNA-binding domains	NB4	Hemo-lymphocytic	Acute Myeloid Leukemia	LAML	Acute Myeloid Leukemia	CCLE	2464_sort_peaksnarrowPeak	Cistrome	GSM468200	Cistrome_5925
PML	ENCODE: TF	MR4	Hemo-lymphocytic	Leukemia	NA	NA	manual	2447_sort_peaksnarrowPeak	Cistrome	GSM468206	Cistrome_5876
PAX3	Helix-turn-helix domains	RD	Muscle	Sarcoma Rhabdoid	SARC	Sarcoma Rhabdoid	CCLE	2651_sort_peaksnarrowPeak	Cistrome	GSM471807	Cistrome_1700
PAX3	Helix-turn-helix domains	RH4	Muscle	Sarcoma Rhabdoid	SARC	Sarcoma Rhabdoid	CCLE	2655_sort_peaksnarrowPeak	Cistrome	GSM471810	Cistrome_1701
JUN	Basic domains	K562	Bone Marrow	Chronic Myeloid Leukaemia	LCML	Chronic Myeloid Leukaemia	CCLE	2078_sort_peaksnarrowPeak	ENCODE	GSM487425	ENCODE_0080
FOS	Basic domains	K562	Bone Marrow	Chronic Myeloid Leukaemia	LCML	Chronic Myeloid Leukaemia	CCLE	1992_sort_peaksnarrowPeak	ENCODE	GSM487426	ENCODE_0081
MYC	Basic domains	K562	Bone Marrow	Chronic Myeloid Leukaemia	LCML	Chronic Myeloid Leukaemia	CCLE	2090_sort_peaksnarrowPeak	ENCODE	GSM487427	ENCODE_0082
POLR3A	ENCODE: TF	K562	Bone Marrow	Chronic Myeloid Leukaemia	LCML	Chronic Myeloid Leukaemia	CCLE	2109_sort_peaksnarrowPeak	ENCODE	GSM487428	ENCODE_0083
TP73	Immunoglobulin fold	Saos-2	Bone	Sarcoma Osteo	SARC	Sarcoma Osteo	CCLE	6543_sort_peaksnarrowPeak	Cistrome	GSM501687	Cistrome_6153
POLR3A	ENCODE: TF	HeLa-S3	Cervix	Cervical adenocarcinoma	CESC	Cervical adenocarcinoma	manual	1329_sort_peaksnarrowPeak	Cistrome	GSM501710	Cistrome_1729
BDP1	ENCODE: TF	HeLa-S3	Cervix	Cervical adenocarcinoma	CESC	Cervical adenocarcinoma	manual	1196_sort_peaksnarrowPeak	Cistrome	GSM501711	Cistrome_1730
ZNF711	Zinc-coordinating DNA-binding domains	SH-SY5Y	Bone Marrow	Neuroblastoma	NBL	Neuroblastoma	manual	2685_sort_peaksnarrowPeak	Cistrome	GSM518560	Cistrome_1744
CREBBP	TcoF: TF	T98G	Brain	Glioblastoma	GBM	Glioblastoma	manual	2748_sort_peaksnarrowPeak	Cistrome	GSM525269	Cistrome_6343
EP300	ENCODE: TF	T98G	Brain	Glioblastoma	GBM	Glioblastoma	manual	2751_sort_peaksnarrowPeak	Cistrome	GSM525270	Cistrome_6346
ESR1	Zinc-coordinating DNA-binding domains	U2OS	Bone	Osteosarcoma	SARC	Osteosarcoma	CCLE	2779_sort_peaksnarrowPeak	Cistrome	GSM542547	Cistrome_1751
TP53	Immunoglobulin fold	U2OS	Bone	Osteosarcoma	SARC	Osteosarcoma	CCLE	GSE21939TP53_PS15U2OS_ACTD_remap2018_hg19__v1_2	Remap	GSM545809	Remap_0012
ETV1	Helix-turn-helix domains	GIST48	Stomach/Intestine	Gastrointestinal Stromal Tumour	NA	NA	manual	534_sort_peaksnarrowPeak	Cistrome	GSM558678	Cistrome_4259
GATAD1	Zinc-coordinating DNA-binding domains	HeLa-S3	Cervix	Cervical adenocarcinoma	CESC	Cervical adenocarcinoma	manual	1219_sort_peaksnarrowPeak	Cistrome	GSM566155	Cistrome_1758
CDX2	Helix-turn-helix domains	Caco-2	Colon	Colon Adenocarcinoma	COAD	Colon Adenocarcinoma	manual	357_sort_peaksnarrowPeak	Cistrome	GSM575224	Cistrome_1771
GATA6	Zinc-coordinating DNA-binding domains	Caco-2	Colon	Colon Adenocarcinoma	COAD	Colon Adenocarcinoma	manual	362_sort_peaksnarrowPeak	Cistrome	GSM575226	Cistrome_1773
HNF4A	Zinc-coordinating DNA-binding domains	Caco-2	Colon	Colon Adenocarcinoma	COAD	Colon Adenocarcinoma	manual	372_sort_peaksnarrowPeak	Cistrome	GSM575228	Cistrome_1775
TCF12	Basic domains	Kasumi-1	Blood	Acute Myeloid Leukemia	LAML	Acute Myeloid Leukemia	CCLE	35308_sort_peaksnarrowPeak	Cistrome	GSM585586	Cistrome_5061
RUNX1T1	TcoF: TF	Kasumi-1	Blood	Acute Myeloid Leukemia	LAML	Acute Myeloid Leukemia	CCLE	35300_sort_peaksnarrowPeak	Cistrome	GSM585588	Cistrome_5060
FLI1	Helix-turn-helix domains	SKNO-1	Hemo-lymphocytic	Acute Myeloid Leukemia	LAML	Acute Myeloid Leukemia	CCLE	35309_sort_peaksnarrowPeak	Cistrome	GSM585591	Cistrome_6223
SOX2	Other all-alpha-helical DNA-binding domains	LN229	Brain	Glioblastoma	GBM	Glioblastoma	manual	2169_sort_peaksnarrowPeak	Cistrome	GSM586971	Cistrome_5196
ESR1	Zinc-coordinating DNA-binding domains	Ishikawa	Uterus	Uterine Corpus Endometrial Carcinoma	UCEC	Uterine Corpus Endometrial Carcinoma	manual	1932_sort_peaksnarrowPeak	Cistrome	GSM589241	Cistrome_4990
ESR1	Zinc-coordinating DNA-binding domains	ECC-1	Stomach	Stomach Adenocarcinoma	STAD	Stomach Adenocarcinoma	CCLE	460_sort_peaksnarrowPeak	Cistrome	GSM589243	Cistrome_4207
SMARCB1	TcoF: TF	HeLa-S3	Cervix	Cervical adenocarcinoma	CESC	Cervical adenocarcinoma	manual	1345_sort_peaksnarrowPeak	Cistrome	GSM601398	Cistrome_1791
SMARCA4	TcoF: TF	HeLa-S3	Cervix	Cervical adenocarcinoma	CESC	Cervical adenocarcinoma	manual	1344_sort_peaksnarrowPeak	Cistrome	GSM601399	Cistrome_1792
SMARCC1	Helix-turn-helix domains	HeLa-S3	Cervix	Cervical adenocarcinoma	CESC	Cervical adenocarcinoma	manual	1346_sort_peaksnarrowPeak	Cistrome	GSM601400	Cistrome_1793
SMARCC2	Helix-turn-helix domains	HeLa-S3	Cervix	Cervical adenocarcinoma	CESC	Cervical adenocarcinoma	manual	1347_sort_peaksnarrowPeak	Cistrome	GSM601401	Cistrome_1794
NR3C1	Zinc-coordinating DNA-binding domains	HeLa-S3	Cervix	Cervical adenocarcinoma	CESC	Cervical adenocarcinoma	manual	1307_sort_peaksnarrowPeak	Cistrome	GSM604648	Cistrome_1798
ZNF274	Zinc-coordinating DNA-binding domains	K562	Bone Marrow	Chronic Myeloid Leukaemia	LCML	Chronic Myeloid Leukaemia	CCLE	2159_sort_peaksnarrowPeak	ENCODE	GSM607482	ENCODE_0265
ZNF274	Zinc-coordinating DNA-binding domains	HepG2	Liver	Liver Hepatocellular Carcinoma	LIHC	Liver Hepatocellular Carcinoma	CCLE	1508_sort_peaksnarrowPeak	ENCODE	GSM607483	ENCODE_0401
ZNF274	Zinc-coordinating DNA-binding domains	HeLa-S3	Cervix	Cervical adenocarcinoma	CESC	Cervical adenocarcinoma	manual	1368_sort_peaksnarrowPeak	ENCODE	GSM607485	ENCODE_0474
TRIM28	ENCODE: TF	K562	Bone Marrow	Chronic Myeloid Leukaemia	LCML	Chronic Myeloid Leukaemia	CCLE	2146_sort_peaksnarrowPeak	ENCODE	GSM607491	ENCODE_0268
NR2C2	Zinc-coordinating DNA-binding domains	HepG2	Liver	Liver Hepatocellular Carcinoma	LIHC	Liver Hepatocellular Carcinoma	CCLE	1464_sort_peaksnarrowPeak	ENCODE	GSM608155	ENCODE_0403
NR2C2	Zinc-coordinating DNA-binding domains	HeLa-S3	Cervix	Cervical adenocarcinoma	CESC	Cervical adenocarcinoma	manual	1299_sort_peaksnarrowPeak	ENCODE	GSM608159	ENCODE_0456
ELK4	Helix-turn-helix domains	HeLa-S3	Cervix	Cervical adenocarcinoma	CESC	Cervical adenocarcinoma	manual	1215_sort_peaksnarrowPeak	ENCODE	GSM608161	ENCODE_0458
ELK1	Helix-turn-helix domains	HeLa-S3	Cervix	Cervical adenocarcinoma	CESC	Cervical adenocarcinoma	manual	1213_sort_peaksnarrowPeak	ENCODE	GSM608163	ENCODE_0460
RUNX1	Immunoglobulin fold	CMK	Hemo-lymphocytic	Acute Myeloid Leukemia	LAML	Acute Myeloid Leukemia	CCLE	384_sort_peaksnarrowPeak	Cistrome	GSM610330	Cistrome_4094
TAL1	Basic domains	Jurkat	Blood	Acute Lymphoblastic Leukemia	ALL	Acute Lymphoblastic Leukemia	CCLE	1957_sort_peaksnarrowPeak	Cistrome	GSM614003	Cistrome_1822
CEBPA	Basic domains	HepG2	Liver	Liver Hepatocellular Carcinoma	LIHC	Liver Hepatocellular Carcinoma	CCLE	1375_sort_peaksnarrowPeak	Cistrome	GSM614633	Cistrome_1847
CTCF	Zinc-coordinating DNA-binding domains	K562	Bone Marrow	Chronic Myeloid Leukaemia	LCML	Chronic Myeloid Leukaemia	CCLE	8089_sort_peaksnarrowPeak	ENCODE	GSM624080	ENCODE_0272
PPARG	Zinc-coordinating DNA-binding domains	THP-1	Blood	Acute Myeloid Leukemia	LAML	Acute Myeloid Leukemia	CCLE	5882_sort_peaksnarrowPeak	Cistrome	GSM624141	Cistrome_6370
RXRA	Zinc-coordinating DNA-binding domains	THP-1	Blood	Acute Myeloid Leukemia	LAML	Acute Myeloid Leukemia	CCLE	5883_sort_peaksnarrowPeak	Cistrome	GSM624142	Cistrome_6371
SPI1	Helix-turn-helix domains	THP-1	Blood	Acute Myeloid Leukemia	LAML	Acute Myeloid Leukemia	CCLE	5884_sort_peaksnarrowPeak	Cistrome	GSM624143	Cistrome_6372
FOXA1	Helix-turn-helix domains	ZR-75-1	Breast	Breast Invasive Carcinoma	BRCA	Breast Invasive Carcinoma	CCLE	40376_sort_peaksnarrowPeak	Cistrome	GSM631472	Cistrome_1871
ESR1	Zinc-coordinating DNA-binding domains	ZR-75-1	Breast	Breast Invasive Carcinoma	BRCA	Breast Invasive Carcinoma	CCLE	40371_sort_peaksnarrowPeak	Cistrome	GSM631485	Cistrome_1883
BCL6	Zinc-coordinating DNA-binding domains	Jurkat	Blood	Acute Lymphoblastic Leukemia	ALL	Acute Lymphoblastic Leukemia	CCLE	1958_sort_peaksnarrowPeak	Cistrome	GSM640427	Cistrome_5059
NCOA1	Basic domains	U2OS	Bone	Osteosarcoma	SARC	Osteosarcoma	CCLE	SRX036637	ChIP-Atlas	GSM641428	ChIP-Atlas_1407
CTCF	Zinc-coordinating DNA-binding domains	HepG2	Liver	Liver Hepatocellular Carcinoma	LIHC	Liver Hepatocellular Carcinoma	CCLE	36602_sort_peaksnarrowPeak	ENCODE	GSM646353	ENCODE_0405
POLR2A	ENCODE: TF	NCCIT	Anterior Mediastinal Mixed Germ Cell	Pluripotent Embryonal Carcinoma	NA	NA	manual	35106_sort_peaksnarrowPeak	Cistrome	GSM654639	Cistrome_5954
FOS	Basic domains	MCF-7	Breast	Breast Invasive Carcinoma	BRCA	Breast Invasive Carcinoma	CCLE	2318_sort_peaksnarrowPeak	Cistrome	GSM659789	Cistrome_1897
JUN	Basic domains	MCF-7	Breast	Breast Invasive Carcinoma	BRCA	Breast Invasive Carcinoma	CCLE	2367_sort_peaksnarrowPeak	Cistrome	GSM659791	Cistrome_1899
MYBL2	Helix-turn-helix domains	HeLa-S3	Cervix	Cervical adenocarcinoma	CESC	Cervical adenocarcinoma	manual	5890_sort_peaksnarrowPeak	Cistrome	GSM665909	Cistrome_1905
VDR	Zinc-coordinating DNA-binding domains	THP-1	Blood	Acute Myeloid Leukemia	LAML	Acute Myeloid Leukemia	CCLE	2774_sort_peaksnarrowPeak	Cistrome	GSM678269	Cistrome_6364
EP300	ENCODE: TF	LNCAP	Prostate	Prostate Adenocarcinoma	PRAD	Prostate Adenocarcinoma	CCLE	2186_sort_peaksnarrowPeak	Cistrome	GSM686943	Cistrome_1909
SETDB1	ENCODE: TF	WM451-lu	Skin	Skin Cutaneous Melanoma	SKCM	Skin Cutaneous Melanoma	manual	2976_sort_peaksnarrowPeak	Cistrome	GSM697626	Cistrome_6586
NKX3-1	Helix-turn-helix domains	LNCAP	Prostate	Prostate Adenocarcinoma	PRAD	Prostate Adenocarcinoma	CCLE	5677_sort_peaksnarrowPeak	Cistrome	GSM699632	Cistrome_1918
NR1H2	Zinc-coordinating DNA-binding domains	THP-1	Blood	Acute Myeloid Leukemia	LAML	Acute Myeloid Leukemia	CCLE	8396_sort_peaksnarrowPeak	Cistrome	GSM700469	Cistrome_6404
REPIN1	ENCODE: TF	LNCAP	Prostate	Prostate Adenocarcinoma	PRAD	Prostate Adenocarcinoma	CCLE	35828_sort_peaksnarrowPeak	Cistrome	GSM714610	Cistrome_1939
EZH2	TcoF: TF	VCaP	Prostate	Prostate Adenocarcinoma	PRAD	Prostate Adenocarcinoma	CCLE	8663_sort_peaksnarrowPeak	Cistrome	GSM717404	Cistrome_1952
TCF7L1	Other all-alpha-helical DNA-binding domains	Jurkat	Blood	Acute Lymphoblastic Leukemia	ALL	Acute Lymphoblastic Leukemia	CCLE	37385_sort_peaksnarrowPeak	Cistrome	GSM722167	Cistrome_5054
SMAD1	beta-Hairpin exposed by an alpha/beta-scaffold	K562	Bone Marrow	Chronic Myeloid Leukaemia	LCML	Chronic Myeloid Leukaemia	CCLE	8432_sort_peaksnarrowPeak	Cistrome	GSM722416	Cistrome_1960
CEBPA	Basic domains	U937	Hemo-lymphocytic	Diffuse Large B-cell Lymphoma	DLBC	Diffuse Large B-cell Lymphoma	CCLE	8444_sort_peaksnarrowPeak	Cistrome	GSM722423	Cistrome_6525
SMAD1	beta-Hairpin exposed by an alpha/beta-scaffold	U937	Hemo-lymphocytic	Diffuse Large B-cell Lymphoma	DLBC	Diffuse Large B-cell Lymphoma	CCLE	8447_sort_peaksnarrowPeak	Cistrome	GSM722425	Cistrome_6527
TCF7L2	Other all-alpha-helical DNA-binding domains	U937	Hemo-lymphocytic	Diffuse Large B-cell Lymphoma	DLBC	Diffuse Large B-cell Lymphoma	CCLE	8448_sort_peaksnarrowPeak	Cistrome	GSM722426	Cistrome_6528
POLR2A	ENCODE: TF	Kasumi-1	Blood	Acute Myeloid Leukemia	LAML	Acute Myeloid Leukemia	CCLE	8484_sort_peaksnarrowPeak	Cistrome	GSM722709	Cistrome_5115
CBFB	TcoF: TF	SKNO-1	Hemo-lymphocytic	Acute Myeloid Leukemia	LAML	Acute Myeloid Leukemia	CCLE	37640_sort_peaksnarrowPeak	Cistrome	GSM726977	Cistrome_6226
RUNX1	Immunoglobulin fold	SKNO-1	Hemo-lymphocytic	Acute Myeloid Leukemia	LAML	Acute Myeloid Leukemia	CCLE	37638_sort_peaksnarrowPeak	Cistrome	GSM726978	Cistrome_6225
POLR2A	ENCODE: TF	U937	Hemo-lymphocytic	Diffuse Large B-cell Lymphoma	DLBC	Diffuse Large B-cell Lymphoma	CCLE	37641_sort_peaksnarrowPeak	Cistrome	GSM726989	Cistrome_6513
POLR2A	ENCODE: TF	K562	Bone Marrow	Chronic Myeloid Leukaemia	LCML	Chronic Myeloid Leukaemia	CCLE	45399_sort_peaksnarrowPeak	ENCODE	GSM733643	ENCODE_0276
CTCF	Zinc-coordinating DNA-binding domains	HeLa-S3	Cervix	Cervical adenocarcinoma	CESC	Cervical adenocarcinoma	manual	45279_sort_peaksnarrowPeak	ENCODE	GSM733785	ENCODE_0462
ETV4	Helix-turn-helix domains	PC-3	Prostate	Prostate Adenocarcinoma	PRAD	Prostate Adenocarcinoma	CCLE	5924_sort_peaksnarrowPeak	Cistrome	GSM738817	Cistrome_1966
CDX2	Helix-turn-helix domains	Colo320	Colon/Rectum	Colorectal Carcinoma	COAD/READ	Colorectal Carcinoma	CCLE	36710_sort_peaksnarrowPeak	Cistrome	GSM743040	Cistrome_2494
RUNX1	Immunoglobulin fold	NB4	Hemo-lymphocytic	Acute Myeloid Leukemia	LAML	Acute Myeloid Leukemia	CCLE	37984_sort_peaksnarrowPeak	Cistrome	GSM749517	Cistrome_5934
EP300	ENCODE: TF	NB4	Hemo-lymphocytic	Acute Myeloid Leukemia	LAML	Acute Myeloid Leukemia	CCLE	37976_sort_peaksnarrowPeak	Cistrome	GSM749524	Cistrome_5932
CTCF	Zinc-coordinating DNA-binding domains	HL-60	Blood	Acute Myeloid Leukemia	LAML	Acute Myeloid Leukemia	CCLE	45835_sort_peaksnarrowPeak	Cistrome	GSM749688	Cistrome_4728
CTCF	Zinc-coordinating DNA-binding domains	Caco-2	Colon	Colon Adenocarcinoma	COAD	Colon Adenocarcinoma	manual	45577_sort_peaksnarrowPeak	ENCODE	GSM749689	ENCODE_0626
CTCF	Zinc-coordinating DNA-binding domains	SK-N-SH_RA	Bone Marrow	Neuroblastoma	NBL	Neuroblastoma	manual	46042_sort_peaksnarrowPeak	Cistrome	GSM749693	Cistrome_6278
CTCF	Zinc-coordinating DNA-binding domains	HRE	Lung	Lung Adenocarcinoma	LUAD	Lung Adenocarcinoma	manual	45844_sort_peaksnarrowPeak	Cistrome	GSM749737	Cistrome_4758
CTCF	Zinc-coordinating DNA-binding domains	WERI-Rb-1	Eye	Retinoblastoma	NA	NA	manual	46047_sort_peaksnarrowPeak	Cistrome	GSM749768	Cistrome_6558
NR3C1	Zinc-coordinating DNA-binding domains	LNCAP	Prostate	Prostate Adenocarcinoma	PRAD	Prostate Adenocarcinoma	CCLE	2243_sort_peaksnarrowPeak	Cistrome	GSM759669	Cistrome_2004
MYC	Basic domains	Raji	Hemo-lymphocytic	Lymphoma Burkitt	DLBC	Lymphoma Burkitt	CCLE	5965_sort_peaksnarrowPeak	Cistrome	GSM762707	Cistrome_2011
MYC	Basic domains	CA46	Hemo-lymphocytic	Lymphoma Burkitt	DLBC	Lymphoma Burkitt	CCLE	5966_sort_peaksnarrowPeak	Cistrome	GSM762708	Cistrome_4061
MYC	Basic domains	BL-41	Hemo-lymphocytic	Lymphoma Burkitt	DLBC	Lymphoma Burkitt	CCLE	5968_sort_peaksnarrowPeak	Cistrome	GSM762710	Cistrome_4003
MYC	Basic domains	Ramos	Hemo-lymphocytic	Lymphoma Burkitt	DLBC	Lymphoma Burkitt	manual	5969_sort_peaksnarrowPeak	Cistrome	GSM762711	Cistrome_6111
NCOR2	Helix-turn-helix domains	OCI-LY1	Hemo-lymphocytic	Diffuse Large B-cell Lymphoma	DLBC	Diffuse Large B-cell Lymphoma	manual	35525_sort_peaksnarrowPeak	Cistrome	GSM763406	Cistrome_2015
PGR	Zinc-coordinating DNA-binding domains	AB32	Lung	Lung Adenocarcinoma	LUAD	Lung Adenocarcinoma	manual	33569_sort_peaksnarrowPeak	Cistrome	GSM770759	Cistrome_3878
JUND	Basic domains	K562	Bone Marrow	Chronic Myeloid Leukaemia	LCML	Chronic Myeloid Leukaemia	CCLE	7488_sort_peaksnarrowPeak	ENCODE	GSM777639	ENCODE_0281
ZNF143	Zinc-coordinating DNA-binding domains	HeLa-S3	Cervix	Cervical adenocarcinoma	CESC	Cervical adenocarcinoma	manual	9210_sort_peaksnarrowPeak	Cistrome	GSM779430	Cistrome_2028
THAP1	Zinc-coordinating DNA-binding domains	HeLa-S3	Cervix	Cervical adenocarcinoma	CESC	Cervical adenocarcinoma	manual	9211_sort_peaksnarrowPeak	Cistrome	GSM779431	Cistrome_2029
YY1	Zinc-coordinating DNA-binding domains	HeLa-S3	Cervix	Cervical adenocarcinoma	CESC	Cervical adenocarcinoma	manual	9213_sort_peaksnarrowPeak	Cistrome	GSM779433	Cistrome_2031
POLR2B	ENCODE: TF	HeLa-S3	Cervix	Cervical adenocarcinoma	CESC	Cervical adenocarcinoma	manual	9216_sort_peaksnarrowPeak	Cistrome	GSM779436	Cistrome_2032
TCF7L2	Other all-alpha-helical DNA-binding domains	HepG2	Liver	Liver Hepatocellular Carcinoma	LIHC	Liver Hepatocellular Carcinoma	CCLE	45825_sort_peaksnarrowPeak	ENCODE	GSM782122	ENCODE_0095
TCF7L2	Other all-alpha-helical DNA-binding domains	HCT116	Colon/Rectum	Colorectal Carcinoma	COAD/READ	Colorectal Carcinoma	CCLE	45714_sort_peaksnarrowPeak	ENCODE	GSM782123	ENCODE_0096
CTCF	Zinc-coordinating DNA-binding domains	BL-41	Hemo-lymphocytic	Lymphoma Burkitt	DLBC	Lymphoma Burkitt	CCLE	5830_sort_peaksnarrowPeak	Cistrome	GSM782158	Cistrome_4002
CEBPA	Basic domains	K562	Bone Marrow	Chronic Myeloid Leukaemia	LCML	Chronic Myeloid Leukaemia	CCLE	8455_sort_peaksnarrowPeak	Cistrome	GSM788364	Cistrome_2041
FLI1	Helix-turn-helix domains	EWS502	Bone	Sarcoma Ewing	SARC	Sarcoma Ewing	CCLE	5437_sort_peaksnarrowPeak	Cistrome	GSM790205	Cistrome_4235
RXRA	Zinc-coordinating DNA-binding domains	LS180	Colon/Rectum	Colorectal Carcinoma	COAD/READ	Colorectal Carcinoma	CCLE	5452_sort_peaksnarrowPeak	Cistrome	GSM791405	Cistrome_2046
ESR1	Zinc-coordinating DNA-binding domains	BT-474	Breast	Breast Invasive Carcinoma	BRCA	Breast Invasive Carcinoma	CCLE	33484_sort_peaksnarrowPeak	Cistrome	GSM798431	Cistrome_4007
ESR1	Zinc-coordinating DNA-binding domains	TAM_R	Breast	Breast Invasive Carcinoma	BRCA	Breast Invasive Carcinoma	manual	33495_sort_peaksnarrowPeak	Cistrome	GSM798432	Cistrome_6351
AR	Zinc-coordinating DNA-binding domains	VCS2	Prostate	Prostate Cancer	NA	NA	manual	5667_sort_peaksnarrowPeak	Cistrome	GSM801012	Cistrome_6545
CREB1	Basic domains	H3396	Breast	Breast Invasive Carcinoma	BRCA	Breast Invasive Carcinoma	manual	5548_sort_peaksnarrowPeak	Cistrome	GSM801049	Cistrome_4564
POLR2A	ENCODE: TF	H3396	Breast	Breast Invasive Carcinoma	BRCA	Breast Invasive Carcinoma	manual	5560_sort_peaksnarrowPeak	Cistrome	GSM801061	Cistrome_4573
REST	Zinc-coordinating DNA-binding domains	SK-N-SH	Bone Marrow	Neuroblastoma	NBL	Neuroblastoma	CCLE	46341_sort_peaksnarrowPeak	Cistrome	GSM803335	Cistrome_6238
TCF12	Basic domains	HepG2	Liver	Liver Hepatocellular Carcinoma	LIHC	Liver Hepatocellular Carcinoma	CCLE	46228_sort_peaksnarrowPeak	ENCODE	GSM803336	ENCODE_0425
NR3C1	Zinc-coordinating DNA-binding domains	ECC-1	Stomach	Stomach Adenocarcinoma	STAD	Stomach Adenocarcinoma	CCLE	46099_sort_peaksnarrowPeak	Cistrome	GSM803340	Cistrome_4222
CTCF	Zinc-coordinating DNA-binding domains	T-47D	Breast	Breast Invasive Carcinoma	BRCA	Breast Invasive Carcinoma	CCLE	46373_sort_peaksnarrowPeak	ENCODE	GSM803348	ENCODE_0179
FOXP2	Helix-turn-helix domains	SK-N-MC	Bone	Sarcoma Ewing	SARC	Sarcoma Ewing	CCLE	46340_sort_peaksnarrowPeak	ENCODE	GSM803353	ENCODE_0187
YY1	Zinc-coordinating DNA-binding domains	HCT116	Colon/Rectum	Colorectal Carcinoma	COAD/READ	Colorectal Carcinoma	CCLE	46204_sort_peaksnarrowPeak	ENCODE	GSM803354	ENCODE_0497
TAF1	Other all-alpha-helical DNA-binding domains	HepG2	Liver	Liver Hepatocellular Carcinoma	LIHC	Liver Hepatocellular Carcinoma	CCLE	46258_sort_peaksnarrowPeak	ENCODE	GSM803367	ENCODE_0428
REST	Zinc-coordinating DNA-binding domains	U87	Brain	Glioblastoma	GBM	Glioblastoma	manual	46377_sort_peaksnarrowPeak	ENCODE	GSM803372	ENCODE_0175
MEF2A	alpha-Helices exposed by beta-structures	K562	Bone Marrow	Chronic Myeloid Leukaemia	LCML	Chronic Myeloid Leukaemia	CCLE	46283_sort_peaksnarrowPeak	ENCODE	GSM803379	ENCODE_0295
ATF3	Basic domains	K562	Bone Marrow	Chronic Myeloid Leukaemia	LCML	Chronic Myeloid Leukaemia	CCLE	46276_sort_peaksnarrowPeak	ENCODE	GSM803380	ENCODE_0296
YY1	Zinc-coordinating DNA-binding domains	HepG2	Liver	Liver Hepatocellular Carcinoma	LIHC	Liver Hepatocellular Carcinoma	CCLE	46226_sort_peaksnarrowPeak	ENCODE	GSM803381	ENCODE_0430
SIX5	Helix-turn-helix domains	K562	Bone Marrow	Chronic Myeloid Leukaemia	LCML	Chronic Myeloid Leukaemia	CCLE	46273_sort_peaksnarrowPeak	ENCODE	GSM803383	ENCODE_0297
SPI1	Helix-turn-helix domains	K562	Bone Marrow	Chronic Myeloid Leukaemia	LCML	Chronic Myeloid Leukaemia	CCLE	46272_sort_peaksnarrowPeak	ENCODE	GSM803384	ENCODE_0298
HEY1	Basic domains	K562	Bone Marrow	Chronic Myeloid Leukaemia	LCML	Chronic Myeloid Leukaemia	CCLE	7527_sort_peaksnarrowPeak	ENCODE	GSM803385	ENCODE_0299
CTCFL	Zinc-coordinating DNA-binding domains	K562	Bone Marrow	Chronic Myeloid Leukaemia	LCML	Chronic Myeloid Leukaemia	CCLE	46293_sort_peaksnarrowPeak	ENCODE	GSM803401	ENCODE_0300
SP2	Zinc-coordinating DNA-binding domains	K562	Bone Marrow	Chronic Myeloid Leukaemia	LCML	Chronic Myeloid Leukaemia	CCLE	46287_sort_peaksnarrowPeak	ENCODE	GSM803402	ENCODE_0301
FOXA2	Helix-turn-helix domains	HepG2	Liver	Liver Hepatocellular Carcinoma	LIHC	Liver Hepatocellular Carcinoma	CCLE	46227_sort_peaksnarrowPeak	ENCODE	GSM803403	ENCODE_0431
HNF4G	Zinc-coordinating DNA-binding domains	HepG2	Liver	Liver Hepatocellular Carcinoma	LIHC	Liver Hepatocellular Carcinoma	CCLE	46239_sort_peaksnarrowPeak	ENCODE	GSM803404	ENCODE_0432
THAP1	Zinc-coordinating DNA-binding domains	K562	Bone Marrow	Chronic Myeloid Leukaemia	LCML	Chronic Myeloid Leukaemia	CCLE	46306_sort_peaksnarrowPeak	ENCODE	GSM803408	ENCODE_0303
FOXA1	Helix-turn-helix domains	T-47D	Breast	Breast Invasive Carcinoma	BRCA	Breast Invasive Carcinoma	CCLE	46368_sort_peaksnarrowPeak	ENCODE	GSM803409	ENCODE_0181
EGR1	Zinc-coordinating DNA-binding domains	K562	Bone Marrow	Chronic Myeloid Leukaemia	LCML	Chronic Myeloid Leukaemia	CCLE	46298_sort_peaksnarrowPeak	ENCODE	GSM803414	ENCODE_0305
ELF1	Helix-turn-helix domains	HepG2	Liver	Liver Hepatocellular Carcinoma	LIHC	Liver Hepatocellular Carcinoma	CCLE	46254_sort_peaksnarrowPeak	ENCODE	GSM803415	ENCODE_0433
ZBTB33	Zinc-coordinating DNA-binding domains	HepG2	Liver	Liver Hepatocellular Carcinoma	LIHC	Liver Hepatocellular Carcinoma	CCLE	46255_sort_peaksnarrowPeak	ENCODE	GSM803418	ENCODE_0434
TAF1	Other all-alpha-helical DNA-binding domains	K562	Bone Marrow	Chronic Myeloid Leukaemia	LCML	Chronic Myeloid Leukaemia	CCLE	46282_sort_peaksnarrowPeak	ENCODE	GSM803431	ENCODE_0306
USF1	Basic domains	K562	Bone Marrow	Chronic Myeloid Leukaemia	LCML	Chronic Myeloid Leukaemia	CCLE	46279_sort_peaksnarrowPeak	ENCODE	GSM803441	ENCODE_0309
FOXA1	Helix-turn-helix domains	ECC-1	Stomach	Stomach Adenocarcinoma	STAD	Stomach Adenocarcinoma	CCLE	46090_sort_peaksnarrowPeak	Cistrome	GSM803444	Cistrome_4213
YY1	Zinc-coordinating DNA-binding domains	K562	Bone Marrow	Chronic Myeloid Leukaemia	LCML	Chronic Myeloid Leukaemia	CCLE	46269_sort_peaksnarrowPeak	ENCODE	GSM803446	ENCODE_0312
HEY1	Basic domains	HepG2	Liver	Liver Hepatocellular Carcinoma	LIHC	Liver Hepatocellular Carcinoma	CCLE	7341_sort_peaksnarrowPeak	ENCODE	GSM803448	ENCODE_0439
FOSL2	Basic domains	HepG2	Liver	Liver Hepatocellular Carcinoma	LIHC	Liver Hepatocellular Carcinoma	CCLE	46243_sort_peaksnarrowPeak	ENCODE	GSM803451	ENCODE_0441
RXRA	Zinc-coordinating DNA-binding domains	HepG2	Liver	Liver Hepatocellular Carcinoma	LIHC	Liver Hepatocellular Carcinoma	CCLE	46242_sort_peaksnarrowPeak	ENCODE	GSM803452	ENCODE_0442
GABPA	Helix-turn-helix domains	HeLa-S3	Cervix	Cervical adenocarcinoma	CESC	Cervical adenocarcinoma	manual	46219_sort_peaksnarrowPeak	ENCODE	GSM803454	ENCODE_0470
TAF1	Other all-alpha-helical DNA-binding domains	HeLa-S3	Cervix	Cervical adenocarcinoma	CESC	Cervical adenocarcinoma	manual	46221_sort_peaksnarrowPeak	ENCODE	GSM803455	ENCODE_0471
ZBTB33	Zinc-coordinating DNA-binding domains	HCT116	Colon/Rectum	Colorectal Carcinoma	COAD/READ	Colorectal Carcinoma	CCLE	46200_sort_peaksnarrowPeak	ENCODE	GSM803458	ENCODE_0499
POLR2A	ENCODE: TF	U87	Brain	Glioblastoma	GBM	Glioblastoma	manual	46376_sort_peaksnarrowPeak	ENCODE	GSM803459	ENCODE_0176
HNF4A	Zinc-coordinating DNA-binding domains	HepG2	Liver	Liver Hepatocellular Carcinoma	LIHC	Liver Hepatocellular Carcinoma	CCLE	7343_sort_peaksnarrowPeak	ENCODE	GSM803460	ENCODE_0443
E2F6	Helix-turn-helix domains	K562	Bone Marrow	Chronic Myeloid Leukaemia	LCML	Chronic Myeloid Leukaemia	CCLE	46297_sort_peaksnarrowPeak	ENCODE	GSM803469	ENCODE_0321
USF1	Basic domains	SK-N-SH_RA	Bone Marrow	Neuroblastoma	NBL	Neuroblastoma	manual	46365_sort_peaksnarrowPeak	Cistrome	GSM803472	Cistrome_6282
ZBTB7A	Zinc-coordinating DNA-binding domains	K562	Bone Marrow	Chronic Myeloid Leukaemia	LCML	Chronic Myeloid Leukaemia	CCLE	46295_sort_peaksnarrowPeak	ENCODE	GSM803473	ENCODE_0324
REST	Zinc-coordinating DNA-binding domains	HeLa-S3	Cervix	Cervical adenocarcinoma	CESC	Cervical adenocarcinoma	manual	46222_sort_peaksnarrowPeak	ENCODE	GSM803478	ENCODE_0472
FOXP2	Helix-turn-helix domains	PFSK-1	Brain	Malignant Primitive Neuroectodermal Tumor	NA	NA	manual	46333_sort_peaksnarrowPeak	Cistrome	GSM803480	Cistrome_6083
BHLHE40	TcoF: TF	HepG2	Liver	Liver Hepatocellular Carcinoma	LIHC	Liver Hepatocellular Carcinoma	CCLE	7302_sort_peaksnarrowPeak	ENCODE	GSM803483	ENCODE_0445
EP300	ENCODE: TF	SK-N-SH_RA	Bone Marrow	Neuroblastoma	NBL	Neuroblastoma	manual	46363_sort_peaksnarrowPeak	Cistrome	GSM803495	Cistrome_6280
YY1	Zinc-coordinating DNA-binding domains	SK-N-SH_RA	Bone Marrow	Neuroblastoma	NBL	Neuroblastoma	manual	46364_sort_peaksnarrowPeak	Cistrome	GSM803498	Cistrome_6281
EP300	ENCODE: TF	HepG2	Liver	Liver Hepatocellular Carcinoma	LIHC	Liver Hepatocellular Carcinoma	CCLE	46225_sort_peaksnarrowPeak	ENCODE	GSM803499	ENCODE_0448
JUND	Basic domains	HepG2	Liver	Liver Hepatocellular Carcinoma	LIHC	Liver Hepatocellular Carcinoma	CCLE	46232_sort_peaksnarrowPeak	ENCODE	GSM803500	ENCODE_0449
SRF	alpha-Helices exposed by beta-structures	HepG2	Liver	Liver Hepatocellular Carcinoma	LIHC	Liver Hepatocellular Carcinoma	CCLE	46223_sort_peaksnarrowPeak	ENCODE	GSM803502	ENCODE_0450
ATF3	Basic domains	HepG2	Liver	Liver Hepatocellular Carcinoma	LIHC	Liver Hepatocellular Carcinoma	CCLE	7301_sort_peaksnarrowPeak	ENCODE	GSM803503	ENCODE_0451
SP1	Zinc-coordinating DNA-binding domains	K562	Bone Marrow	Chronic Myeloid Leukaemia	LCML	Chronic Myeloid Leukaemia	CCLE	46300_sort_peaksnarrowPeak	ENCODE	GSM803505	ENCODE_0327
GATA3	Zinc-coordinating DNA-binding domains	T-47D	Breast	Breast Invasive Carcinoma	BRCA	Breast Invasive Carcinoma	CCLE	46371_sort_peaksnarrowPeak	ENCODE	GSM803514	ENCODE_0182
BCLAF1	TcoF: TF	K562	Bone Marrow	Chronic Myeloid Leukaemia	LCML	Chronic Myeloid Leukaemia	CCLE	46288_sort_peaksnarrowPeak	ENCODE	GSM803515	ENCODE_0328
BCL3	Immunoglobulin fold	K562	Bone Marrow	Chronic Myeloid Leukaemia	LCML	Chronic Myeloid Leukaemia	CCLE	7461_sort_peaksnarrowPeak	ENCODE	GSM803518	ENCODE_0329
SRF	alpha-Helices exposed by beta-structures	K562	Bone Marrow	Chronic Myeloid Leukaemia	LCML	Chronic Myeloid Leukaemia	CCLE	46299_sort_peaksnarrowPeak	ENCODE	GSM803520	ENCODE_0330
EP300	ENCODE: TF	T-47D	Breast	Breast Invasive Carcinoma	BRCA	Breast Invasive Carcinoma	CCLE	46370_sort_peaksnarrowPeak	ENCODE	GSM803522	ENCODE_0183
MAX	Basic domains	K562	Bone Marrow	Chronic Myeloid Leukaemia	LCML	Chronic Myeloid Leukaemia	CCLE	46292_sort_peaksnarrowPeak	ENCODE	GSM803523	ENCODE_0331
USF1	Basic domains	HepG2	Liver	Liver Hepatocellular Carcinoma	LIHC	Liver Hepatocellular Carcinoma	CCLE	46248_sort_peaksnarrowPeak	ENCODE	GSM803527	ENCODE_0454
POLR2A	ENCODE: TF	ECC-1	Stomach	Stomach Adenocarcinoma	STAD	Stomach Adenocarcinoma	CCLE	46105_sort_peaksnarrowPeak	Cistrome	GSM803536	Cistrome_4229
GATA2	Zinc-coordinating DNA-binding domains	K562	Bone Marrow	Chronic Myeloid Leukaemia	LCML	Chronic Myeloid Leukaemia	CCLE	46290_sort_peaksnarrowPeak	ENCODE	GSM803540	ENCODE_0334
CTCF	Zinc-coordinating DNA-binding domains	H54	Brain	Glioblastoma	GBM	Glioblastoma	manual	38185_sort_peaksnarrowPeak	Cistrome	GSM808772	Cistrome_4583
MYC	Basic domains	H54	Brain	Glioblastoma	GBM	Glioblastoma	manual	38200_sort_peaksnarrowPeak	Cistrome	GSM808773	Cistrome_4586
POLR2A	ENCODE: TF	H54	Brain	Glioblastoma	GBM	Glioblastoma	manual	38184_sort_peaksnarrowPeak	Cistrome	GSM808776	Cistrome_4582
ESR1	Zinc-coordinating DNA-binding domains	H3396	Breast	Breast Invasive Carcinoma	BRCA	Breast Invasive Carcinoma	manual	5539_sort_peaksnarrowPeak	Cistrome	GSM811208	Cistrome_4556
TCF7L2	Other all-alpha-helical DNA-binding domains	HeLa-S3	Cervix	Cervical adenocarcinoma	CESC	Cervical adenocarcinoma	manual	45782_sort_peaksnarrowPeak	ENCODE	GSM816436	ENCODE_0465
TCF7L2	Other all-alpha-helical DNA-binding domains	PANC-1	Pancreas	Pancreas Carcinoma	PAAD	Pancreas Carcinoma	CCLE	46022_sort_peaksnarrowPeak	ENCODE	GSM816437	ENCODE_0189
TCF7L2	Other all-alpha-helical DNA-binding domains	MCF-7	Breast	Breast Invasive Carcinoma	BRCA	Breast Invasive Carcinoma	CCLE	45979_sort_peaksnarrowPeak	ENCODE	GSM816438	ENCODE_0217
KAT7	Zinc-coordinating DNA-binding domains	RKO	Colon/Rectum	Colorectal Carcinoma	COAD/READ	Colorectal Carcinoma	CCLE	8482_sort_peaksnarrowPeak	Cistrome	GSM818282	Cistrome_2085
MYC	Basic domains	HeLa-S3	Cervix	Cervical adenocarcinoma	CESC	Cervical adenocarcinoma	manual	45780_sort_peaksnarrowPeak	ENCODE	GSM822286	ENCODE_0469
MYC	Basic domains	HepG2	Liver	Liver Hepatocellular Carcinoma	LIHC	Liver Hepatocellular Carcinoma	CCLE	45827_sort_peaksnarrowPeak	ENCODE	GSM822291	ENCODE_0438
POLR2A	ENCODE: TF	MCF-7	Breast	Breast Invasive Carcinoma	BRCA	Breast Invasive Carcinoma	CCLE	45986_sort_peaksnarrowPeak	ENCODE	GSM822295	ENCODE_0240
MYC	Basic domains	MCF-7	Breast	Breast Invasive Carcinoma	BRCA	Breast Invasive Carcinoma	CCLE	45989_sort_peaksnarrowPeak	ENCODE	GSM822301	ENCODE_0241
KDM5C	Helix-turn-helix domains	K562	Bone Marrow	Chronic Myeloid Leukaemia	LCML	Chronic Myeloid Leukaemia	CCLE	8781_sort_peaksnarrowPeak	ENCODE	GSM831000	ENCODE_0349
EP300	ENCODE: TF	SKNO-1	Hemo-lymphocytic	Acute Myeloid Leukemia	LAML	Acute Myeloid Leukemia	CCLE	36908_sort_peaksnarrowPeak	Cistrome	GSM835863	Cistrome_6224
TCF7L1	Other all-alpha-helical DNA-binding domains	CCRF-CEM	Hemo-lymphocytic	Acute Lymphoblastic Leukemia	ALL	Acute Lymphoblastic Leukemia	manual	35485_sort_peaksnarrowPeak	Cistrome	GSM837985	Cistrome_2481
GATA3	Zinc-coordinating DNA-binding domains	CCRF-CEM	Hemo-lymphocytic	Acute Lymphoblastic Leukemia	ALL	Acute Lymphoblastic Leukemia	manual	35477_sort_peaksnarrowPeak	Cistrome	GSM837986	Cistrome_2482
TCF12	Basic domains	CCRF-CEM	Hemo-lymphocytic	Acute Lymphoblastic Leukemia	ALL	Acute Lymphoblastic Leukemia	manual	35478_sort_peaksnarrowPeak	Cistrome	GSM837987	Cistrome_2483
RUNX1	Immunoglobulin fold	CCRF-CEM	Hemo-lymphocytic	Acute Lymphoblastic Leukemia	ALL	Acute Lymphoblastic Leukemia	manual	35483_sort_peaksnarrowPeak	Cistrome	GSM837994	Cistrome_2487
TAL1	Basic domains	CCRF-CEM	Hemo-lymphocytic	Acute Lymphoblastic Leukemia	ALL	Acute Lymphoblastic Leukemia	manual	35489_sort_peaksnarrowPeak	Cistrome	GSM837996	Cistrome_2489
HNRNPL	ENCODE: TF	HeLa-S3	Cervix	Cervical adenocarcinoma	CESC	Cervical adenocarcinoma	manual	8524_sort_peaksnarrowPeak	Cistrome	GSM838385	Cistrome_2098
RUNX2	Immunoglobulin fold	C4-2B	Prostate	Prostate Cancer	NA	NA	manual	GSE33889RUNX2C42B_remap2018_hg19__v1_2	Remap	GSM838400	Remap_0076
RELA	Immunoglobulin fold	A549	Lung	Lung Adenocarcinoma	LUAD	Lung Adenocarcinoma	CCLE	5388_sort_peaksnarrowPeak	Cistrome	GSM847876	Cistrome_2102
HOXC9	Helix-turn-helix domains	BE2C	Brain	Neuroblastoma	NBL	Neuroblastoma	manual	43893_sort_peaksnarrowPeak	Cistrome	GSM848788	Cistrome_2104
FLI1	Helix-turn-helix domains	NB4	Hemo-lymphocytic	Acute Myeloid Leukemia	LAML	Acute Myeloid Leukemia	CCLE	37055_sort_peaksnarrowPeak	Cistrome	GSM863152	Cistrome_5931
FLI1	Helix-turn-helix domains	U937	Hemo-lymphocytic	Diffuse Large B-cell Lymphoma	DLBC	Diffuse Large B-cell Lymphoma	CCLE	37056_sort_peaksnarrowPeak	Cistrome	GSM863154	Cistrome_6508
VEZF1	Zinc-coordinating DNA-binding domains	HeLa-S3	Cervix	Cervical adenocarcinoma	CESC	Cervical adenocarcinoma	manual	8532_sort_peaksnarrowPeak	Cistrome	GSM866196	Cistrome_2119
ESR1	Zinc-coordinating DNA-binding domains	DLD-1	Colon/Rectum	Colorectal Carcinoma	COAD/READ	Colorectal Carcinoma	CCLE	34345_sort_peaksnarrowPeak	Cistrome	GSM869306	Cistrome_4157
FOXO3	Helix-turn-helix domains	DL23	Colon	Colon Carcinoma	NA	NA	manual	34350_sort_peaksnarrowPeak	Cistrome	GSM869307	Cistrome_4146
POLR2A	ENCODE: TF	DLD-1	Colon/Rectum	Colorectal Carcinoma	COAD/READ	Colorectal Carcinoma	CCLE	34347_sort_peaksnarrowPeak	Cistrome	GSM869309	Cistrome_4158
POLR2A	ENCODE: TF	DL23	Colon	Colon Carcinoma	NA	NA	manual	34346_sort_peaksnarrowPeak	Cistrome	GSM869312	Cistrome_4145
CHD1	ENCODE: TF	A549	Lung	Lung Adenocarcinoma	LUAD	Lung Adenocarcinoma	CCLE	36348_sort_peaksnarrowPeak	Cistrome	GSM874641	Cistrome_2127
SMARCB1	TcoF: TF	NCCIT	Anterior Mediastinal Mixed Germ Cell	Pluripotent Embryonal Carcinoma	NA	NA	manual	33863_sort_peaksnarrowPeak	Cistrome	GSM881709	Cistrome_5950
POU5F1	Helix-turn-helix domains	NCCIT	Anterior Mediastinal Mixed Germ Cell	Pluripotent Embryonal Carcinoma	NA	NA	manual	33864_sort_peaksnarrowPeak	Cistrome	GSM881712	Cistrome_5951
POLR2A	ENCODE: TF	LS174T	Colon/Rectum	Colorectal Carcinoma	COAD/READ	Colorectal Carcinoma	manual	8542_sort_peaksnarrowPeak	Cistrome	GSM889410	Cistrome_2129
TFAP2C	Basic domains	BT-474	Breast	Breast Invasive Carcinoma	BRCA	Breast Invasive Carcinoma	CCLE	9508_sort_peaksnarrowPeak	Cistrome	GSM889426	Cistrome_4014
TFAP2C	Basic domains	MDA-MB-453	Breast	Breast Invasive Carcinoma	BRCA	Breast Invasive Carcinoma	CCLE	9509_sort_peaksnarrowPeak	Cistrome	GSM889427	Cistrome_5825
TFAP2C	Basic domains	SKBR-3	Breast	Breast Invasive Carcinoma	BRCA	Breast Invasive Carcinoma	CCLE	9510_sort_peaksnarrowPeak	Cistrome	GSM889428	Cistrome_6200
TTF2	TcoF: TF	HeLa-S3	Cervix	Cervical adenocarcinoma	CESC	Cervical adenocarcinoma	manual	36232_sort_peaksnarrowPeak	Cistrome	GSM891233	Cistrome_2135
MYC	Basic domains	U87	Brain	Glioblastoma	GBM	Glioblastoma	manual	33174_sort_peaksnarrowPeak	Cistrome	GSM894061	Cistrome_2145
MAX	Basic domains	U87	Brain	Glioblastoma	GBM	Glioblastoma	manual	33197_sort_peaksnarrowPeak	Cistrome	GSM894077	Cistrome_2146
MAX	Basic domains	H128	Lung	Lung Small Cell Carcinoma	SCLC	Lung Small Cell Carcinoma	CCLE	33177_sort_peaksnarrowPeak	Cistrome	GSM894099	Cistrome_4532
POLR2A	ENCODE: TF	H128	Lung	Lung Small Cell Carcinoma	SCLC	Lung Small Cell Carcinoma	CCLE	37172_sort_peaksnarrowPeak	Cistrome	GSM894100	Cistrome_4533
MAX	Basic domains	H2171	Lung	Lung Adenocarcinoma	LUAD	Lung Adenocarcinoma	manual	37173_sort_peaksnarrowPeak	Cistrome	GSM894103	Cistrome_4540
POLR2A	ENCODE: TF	H2171	Lung	Lung Adenocarcinoma	LUAD	Lung Adenocarcinoma	manual	37165_sort_peaksnarrowPeak	Cistrome	GSM894104	Cistrome_4539
SETDB1	ENCODE: TF	WM853-2	Skin	Skin Cutaneous Melanoma	SKCM	Skin Cutaneous Melanoma	manual	34015_sort_peaksnarrowPeak	Cistrome	GSM897123	Cistrome_6587
EP300	ENCODE: TF	OCI-LY1	Hemo-lymphocytic	Diffuse Large B-cell Lymphoma	DLBC	Diffuse Large B-cell Lymphoma	manual	35089_sort_peaksnarrowPeak	Cistrome	GSM898055	Cistrome_2154
NCOR1	Helix-turn-helix domains	OCI-LY1	Hemo-lymphocytic	Diffuse Large B-cell Lymphoma	DLBC	Diffuse Large B-cell Lymphoma	manual	35091_sort_peaksnarrowPeak	Cistrome	GSM898056	Cistrome_2155
EP300	ENCODE: TF	U87	Brain	Glioblastoma	GBM	Glioblastoma	manual	33576_sort_peaksnarrowPeak	Cistrome	GSM905355	Cistrome_6507
MAZ	Zinc-coordinating DNA-binding domains	HeLa-S3	Cervix	Cervical adenocarcinoma	CESC	Cervical adenocarcinoma	manual	45761_sort_peaksnarrowPeak	ENCODE	GSM935272	ENCODE_0098
CEBPZ	TcoF: TF	HepG2	Liver	Liver Hepatocellular Carcinoma	LIHC	Liver Hepatocellular Carcinoma	CCLE	45805_sort_peaksnarrowPeak	ENCODE	GSM935274	ENCODE_0099
ARID3A	Helix-turn-helix domains	HepG2	Liver	Liver Hepatocellular Carcinoma	LIHC	Liver Hepatocellular Carcinoma	CCLE	45806_sort_peaksnarrowPeak	ENCODE	GSM935275	ENCODE_0100
TBP	beta-Sheet binding to DNA	HepG2	Liver	Liver Hepatocellular Carcinoma	LIHC	Liver Hepatocellular Carcinoma	CCLE	45791_sort_peaksnarrowPeak	ENCODE	GSM935280	ENCODE_0103
MAFK	Basic domains	HeLa-S3	Cervix	Cervical adenocarcinoma	CESC	Cervical adenocarcinoma	manual	45746_sort_peaksnarrowPeak	ENCODE	GSM935290	ENCODE_0106
POLR2A	ENCODE: TF	A549	Lung	Lung Adenocarcinoma	LUAD	Lung Adenocarcinoma	CCLE	45555_sort_peaksnarrowPeak	ENCODE	GSM935299	ENCODE_0113
RFX5	Helix-turn-helix domains	HepG2	Liver	Liver Hepatocellular Carcinoma	LIHC	Liver Hepatocellular Carcinoma	CCLE	45823_sort_peaksnarrowPeak	ENCODE	GSM935304	ENCODE_0118
MAFK	Basic domains	HepG2	Liver	Liver Hepatocellular Carcinoma	LIHC	Liver Hepatocellular Carcinoma	CCLE	45815_sort_peaksnarrowPeak	ENCODE	GSM935305	ENCODE_0119
MAFF	Basic domains	HepG2	Liver	Liver Hepatocellular Carcinoma	LIHC	Liver Hepatocellular Carcinoma	CCLE	45801_sort_peaksnarrowPeak	ENCODE	GSM935306	ENCODE_0120
CHD2	ENCODE: TF	HepG2	Liver	Liver Hepatocellular Carcinoma	LIHC	Liver Hepatocellular Carcinoma	CCLE	45802_sort_peaksnarrowPeak	ENCODE	GSM935307	ENCODE_0121
SMC3	ENCODE: TF	K562	Bone Marrow	Chronic Myeloid Leukaemia	LCML	Chronic Myeloid Leukaemia	CCLE	45914_sort_peaksnarrowPeak	Cistrome	GSM935310	Cistrome_2171
MAFK	Basic domains	K562	Bone Marrow	Chronic Myeloid Leukaemia	LCML	Chronic Myeloid Leukaemia	CCLE	45954_sort_peaksnarrowPeak	Cistrome	GSM935311	Cistrome_2172
SREBF2	Basic domains	HepG2	Liver	Liver Hepatocellular Carcinoma	LIHC	Liver Hepatocellular Carcinoma	CCLE	45812_sort_peaksnarrowPeak	Cistrome	GSM935314	Cistrome_2174
SREBF1	Basic domains	HepG2	Liver	Liver Hepatocellular Carcinoma	LIHC	Liver Hepatocellular Carcinoma	CCLE	45824_sort_peaksnarrowPeak	Cistrome	GSM935315	Cistrome_2175
FOS	Basic domains	HeLa-S3	Cervix	Cervical adenocarcinoma	CESC	Cervical adenocarcinoma	manual	45772_sort_peaksnarrowPeak	Cistrome	GSM935317	Cistrome_2176
JUND	Basic domains	HeLa-S3	Cervix	Cervical adenocarcinoma	CESC	Cervical adenocarcinoma	manual	45743_sort_peaksnarrowPeak	Cistrome	GSM935328	Cistrome_2181
MAZ	Zinc-coordinating DNA-binding domains	HepG2	Liver	Liver Hepatocellular Carcinoma	LIHC	Liver Hepatocellular Carcinoma	CCLE	45788_sort_peaksnarrowPeak	Cistrome	GSM935335	Cistrome_2182
ARID3A	Helix-turn-helix domains	K562	Bone Marrow	Chronic Myeloid Leukaemia	LCML	Chronic Myeloid Leukaemia	CCLE	45897_sort_peaksnarrowPeak	Cistrome	GSM935336	Cistrome_2183
MAZ	Zinc-coordinating DNA-binding domains	K562	Bone Marrow	Chronic Myeloid Leukaemia	LCML	Chronic Myeloid Leukaemia	CCLE	45924_sort_peaksnarrowPeak	Cistrome	GSM935337	Cistrome_2184
UBTF	Other all-alpha-helical DNA-binding domains	K562	Bone Marrow	Chronic Myeloid Leukaemia	LCML	Chronic Myeloid Leukaemia	CCLE	45882_sort_peaksnarrowPeak	Cistrome	GSM935338	Cistrome_2185
JUN	Basic domains	HeLa-S3	Cervix	Cervical adenocarcinoma	CESC	Cervical adenocarcinoma	manual	45744_sort_peaksnarrowPeak	Cistrome	GSM935341	Cistrome_2187
GTF3C2	ENCODE: TF	HeLa-S3	Cervix	Cervical adenocarcinoma	CESC	Cervical adenocarcinoma	manual	45756_sort_peaksnarrowPeak	Cistrome	GSM935342	Cistrome_2188
GTF3C2	ENCODE: TF	K562	Bone Marrow	Chronic Myeloid Leukaemia	LCML	Chronic Myeloid Leukaemia	CCLE	45901_sort_peaksnarrowPeak	Cistrome	GSM935343	Cistrome_2189
ZKSCAN1	Zinc-coordinating DNA-binding domains	HeLa-S3	Cervix	Cervical adenocarcinoma	CESC	Cervical adenocarcinoma	manual	45786_sort_peaksnarrowPeak	Cistrome	GSM935362	Cistrome_2200
JUN	Basic domains	HepG2	Liver	Liver Hepatocellular Carcinoma	LIHC	Liver Hepatocellular Carcinoma	CCLE	45830_sort_peaksnarrowPeak	Cistrome	GSM935364	Cistrome_2201
E2F4	Helix-turn-helix domains	HeLa-S3	Cervix	Cervical adenocarcinoma	CESC	Cervical adenocarcinoma	manual	45752_sort_peaksnarrowPeak	Cistrome	GSM935365	Cistrome_2202
E2F1	Helix-turn-helix domains	HeLa-S3	Cervix	Cervical adenocarcinoma	CESC	Cervical adenocarcinoma	manual	45750_sort_peaksnarrowPeak	Cistrome	GSM935366	Cistrome_2203
TFAP2A	Basic domains	HeLa-S3	Cervix	Cervical adenocarcinoma	CESC	Cervical adenocarcinoma	manual	45753_sort_peaksnarrowPeak	Cistrome	GSM935367	Cistrome_2204
TFAP2C	Basic domains	HeLa-S3	Cervix	Cervical adenocarcinoma	CESC	Cervical adenocarcinoma	manual	45770_sort_peaksnarrowPeak	Cistrome	GSM935370	Cistrome_2207
RCOR1	Helix-turn-helix domains	K562	Bone Marrow	Chronic Myeloid Leukaemia	LCML	Chronic Myeloid Leukaemia	CCLE	45911_sort_peaksnarrowPeak	Cistrome	GSM935385	Cistrome_2217
NFYB	Other all-alpha-helical DNA-binding domains	HeLa-S3	Cervix	Cervical adenocarcinoma	CESC	Cervical adenocarcinoma	manual	45758_sort_peaksnarrowPeak	Cistrome	GSM935408	Cistrome_2227
ZZZ3	TcoF: TF	HeLa-S3	Cervix	Cervical adenocarcinoma	CESC	Cervical adenocarcinoma	manual	45735_sort_peaksnarrowPeak	Cistrome	GSM935416	Cistrome_2231
YY1	Zinc-coordinating DNA-binding domains	NT2-D1	Testis	Pluripotent Embryonal Carcinoma	NA	NA	manual	46021_sort_peaksnarrowPeak	Cistrome	GSM935424	Cistrome_6011
XRCC4	ENCODE: TF	K562	Bone Marrow	Chronic Myeloid Leukaemia	LCML	Chronic Myeloid Leukaemia	CCLE	45877_sort_peaksnarrowPeak	Cistrome	GSM935425	Cistrome_2232
NFYB	Other all-alpha-helical DNA-binding domains	K562	Bone Marrow	Chronic Myeloid Leukaemia	LCML	Chronic Myeloid Leukaemia	CCLE	45936_sort_peaksnarrowPeak	Cistrome	GSM935429	Cistrome_2777
CHD2	ENCODE: TF	HeLa-S3	Cervix	Cervical adenocarcinoma	CESC	Cervical adenocarcinoma	manual	45764_sort_peaksnarrowPeak	Cistrome	GSM935432	Cistrome_2235
NFYA	Other all-alpha-helical DNA-binding domains	K562	Bone Marrow	Chronic Myeloid Leukaemia	LCML	Chronic Myeloid Leukaemia	CCLE	45945_sort_peaksnarrowPeak	Cistrome	GSM935433	Cistrome_2778
MXI1	Basic domains	HepG2	Liver	Liver Hepatocellular Carcinoma	LIHC	Liver Hepatocellular Carcinoma	CCLE	45810_sort_peaksnarrowPeak	Cistrome	GSM935437	Cistrome_2239
BHLHE40	TcoF: TF	A549	Lung	Lung Adenocarcinoma	LUAD	Lung Adenocarcinoma	CCLE	45557_sort_peaksnarrowPeak	ENCODE	GSM935440	ENCODE_0140
SETDB1	ENCODE: TF	U2OS	Bone	Osteosarcoma	SARC	Osteosarcoma	CCLE	46045_sort_peaksnarrowPeak	ENCODE	GSM935458	ENCODE_0143
POLR2A	ENCODE: TF	Raji	Hemo-lymphocytic	Lymphoma Burkitt	DLBC	Lymphoma Burkitt	CCLE	46027_sort_peaksnarrowPeak	ENCODE	GSM935461	ENCODE_0144
STAT2	Immunoglobulin fold	K562	Bone Marrow	Chronic Myeloid Leukaemia	LCML	Chronic Myeloid Leukaemia	CCLE	45960_sort_peaksnarrowPeak	Cistrome	GSM935469	Cistrome_2247
STAT1	Immunoglobulin fold	K562	Bone Marrow	Chronic Myeloid Leukaemia	LCML	Chronic Myeloid Leukaemia	CCLE	45955_sort_peaksnarrowPeak	Cistrome	GSM935471	Cistrome_2249
E2F6	Helix-turn-helix domains	HeLa-S3	Cervix	Cervical adenocarcinoma	CESC	Cervical adenocarcinoma	manual	45776_sort_peaksnarrowPeak	Cistrome	GSM935476	Cistrome_2254
E2F1	Helix-turn-helix domains	MCF-7	Breast	Breast Invasive Carcinoma	BRCA	Breast Invasive Carcinoma	CCLE	45991_sort_peaksnarrowPeak	ENCODE	GSM935477	ENCODE_0145
MXI1	Basic domains	K562	Bone Marrow	Chronic Myeloid Leukaemia	LCML	Chronic Myeloid Leukaemia	CCLE	45879_sort_peaksnarrowPeak	Cistrome	GSM935497	Cistrome_2266
MXI1	Basic domains	HeLa-S3	Cervix	Cervical adenocarcinoma	CESC	Cervical adenocarcinoma	manual	45774_sort_peaksnarrowPeak	Cistrome	GSM935498	Cistrome_2267
GTF2F1	ENCODE: TF	K562	Bone Marrow	Chronic Myeloid Leukaemia	LCML	Chronic Myeloid Leukaemia	CCLE	45878_sort_peaksnarrowPeak	Cistrome	GSM935501	Cistrome_2270
CHD2	ENCODE: TF	K562	Bone Marrow	Chronic Myeloid Leukaemia	LCML	Chronic Myeloid Leukaemia	CCLE	45905_sort_peaksnarrowPeak	Cistrome	GSM935502	Cistrome_2271
NFYA	Other all-alpha-helical DNA-binding domains	HeLa-S3	Cervix	Cervical adenocarcinoma	CESC	Cervical adenocarcinoma	manual	45769_sort_peaksnarrowPeak	Cistrome	GSM935508	Cistrome_2275
MAFF	Basic domains	K562	Bone Marrow	Chronic Myeloid Leukaemia	LCML	Chronic Myeloid Leukaemia	CCLE	45950_sort_peaksnarrowPeak	Cistrome	GSM935520	Cistrome_2281
ZNF263	Zinc-coordinating DNA-binding domains	K562	Bone Marrow	Chronic Myeloid Leukaemia	LCML	Chronic Myeloid Leukaemia	CCLE	45958_sort_peaksnarrowPeak	Cistrome	GSM935532	Cistrome_2283
SMC3	ENCODE: TF	HepG2	Liver	Liver Hepatocellular Carcinoma	LIHC	Liver Hepatocellular Carcinoma	CCLE	45816_sort_peaksnarrowPeak	Cistrome	GSM935542	Cistrome_2286
BRCA1	TcoF: TF	HeLa-S3	Cervix	Cervical adenocarcinoma	CESC	Cervical adenocarcinoma	manual	45736_sort_peaksnarrowPeak	Cistrome	GSM935552	Cistrome_2294
CEBPB	Basic domains	HeLa-S3	Cervix	Cervical adenocarcinoma	CESC	Cervical adenocarcinoma	manual	45762_sort_peaksnarrowPeak	Cistrome	GSM935553	Cistrome_2295
GTF2F1	ENCODE: TF	HeLa-S3	Cervix	Cervical adenocarcinoma	CESC	Cervical adenocarcinoma	manual	45737_sort_peaksnarrowPeak	Cistrome	GSM935554	Cistrome_2296
PRDM1	Zinc-coordinating DNA-binding domains	HeLa-S3	Cervix	Cervical adenocarcinoma	CESC	Cervical adenocarcinoma	manual	45747_sort_peaksnarrowPeak	Cistrome	GSM935555	Cistrome_2297
RFX5	Helix-turn-helix domains	HeLa-S3	Cervix	Cervical adenocarcinoma	CESC	Cervical adenocarcinoma	manual	45730_sort_peaksnarrowPeak	Cistrome	GSM935560	Cistrome_2298
USF2	Basic domains	HeLa-S3	Cervix	Cervical adenocarcinoma	CESC	Cervical adenocarcinoma	manual	45741_sort_peaksnarrowPeak	Cistrome	GSM935561	Cistrome_2299
ZNF217	Zinc-coordinating DNA-binding domains	MCF-7	Breast	Breast Invasive Carcinoma	BRCA	Breast Invasive Carcinoma	CCLE	45978_sort_peaksnarrowPeak	ENCODE	GSM935563	ENCODE_0162
RFX5	Helix-turn-helix domains	K562	Bone Marrow	Chronic Myeloid Leukaemia	LCML	Chronic Myeloid Leukaemia	CCLE	45893_sort_peaksnarrowPeak	Cistrome	GSM935565	Cistrome_2300
GATA3	Zinc-coordinating DNA-binding domains	SH-SY5Y	Bone Marrow	Neuroblastoma	NBL	Neuroblastoma	manual	46033_sort_peaksnarrowPeak	ENCODE	GSM935567	ENCODE_0163
ZNF143	Zinc-coordinating DNA-binding domains	K562	Bone Marrow	Chronic Myeloid Leukaemia	LCML	Chronic Myeloid Leukaemia	CCLE	45946_sort_peaksnarrowPeak	Cistrome	GSM935568	Cistrome_2780
IRF3	Helix-turn-helix domains	HeLa-S3	Cervix	Cervical adenocarcinoma	CESC	Cervical adenocarcinoma	manual	45748_sort_peaksnarrowPeak	Cistrome	GSM935570	Cistrome_2303
RCOR1	Helix-turn-helix domains	HepG2	Liver	Liver Hepatocellular Carcinoma	LIHC	Liver Hepatocellular Carcinoma	CCLE	45798_sort_peaksnarrowPeak	Cistrome	GSM935579	Cistrome_2310
ZNF274	Zinc-coordinating DNA-binding domains	NT2-D1	Testis	Pluripotent Embryonal Carcinoma	NA	NA	manual	46020_sort_peaksnarrowPeak	Cistrome	GSM935584	Cistrome_6010
TRIM28	ENCODE: TF	U2OS	Bone	Osteosarcoma	SARC	Osteosarcoma	CCLE	46046_sort_peaksnarrowPeak	ENCODE	GSM935587	ENCODE_0165
GATA2	Zinc-coordinating DNA-binding domains	SH-SY5Y	Bone Marrow	Neuroblastoma	NBL	Neuroblastoma	manual	46032_sort_peaksnarrowPeak	ENCODE	GSM935589	ENCODE_0166
BDP1	ENCODE: TF	K562	Bone Marrow	Chronic Myeloid Leukaemia	LCML	Chronic Myeloid Leukaemia	CCLE	45889_sort_peaksnarrowPeak	Cistrome	GSM935594	Cistrome_2316
E2F4	Helix-turn-helix domains	K562	Bone Marrow	Chronic Myeloid Leukaemia	LCML	Chronic Myeloid Leukaemia	CCLE	45951_sort_peaksnarrowPeak	Cistrome	GSM935600	Cistrome_2322
TBP	beta-Sheet binding to DNA	HeLa-S3	Cervix	Cervical adenocarcinoma	CESC	Cervical adenocarcinoma	manual	45781_sort_peaksnarrowPeak	Cistrome	GSM935606	Cistrome_2325
BRCA1	TcoF: TF	HepG2	Liver	Liver Hepatocellular Carcinoma	LIHC	Liver Hepatocellular Carcinoma	CCLE	45809_sort_peaksnarrowPeak	Cistrome	GSM935609	Cistrome_2326
BHLHE40	TcoF: TF	K562	Bone Marrow	Chronic Myeloid Leukaemia	LCML	Chronic Myeloid Leukaemia	CCLE	45916_sort_peaksnarrowPeak	Cistrome	GSM935616	Cistrome_2329
ESRRA	Zinc-coordinating DNA-binding domains	HepG2	Liver	Liver Hepatocellular Carcinoma	LIHC	Liver Hepatocellular Carcinoma	CCLE	45796_sort_peaksnarrowPeak	Cistrome	GSM935621	Cistrome_2331
PPARGC1A	ENCODE: TF	HepG2	Liver	Liver Hepatocellular Carcinoma	LIHC	Liver Hepatocellular Carcinoma	CCLE	45799_sort_peaksnarrowPeak	Cistrome	GSM935623	Cistrome_2333
HSF1	Helix-turn-helix domains	HepG2	Liver	Liver Hepatocellular Carcinoma	LIHC	Liver Hepatocellular Carcinoma	CCLE	45820_sort_peaksnarrowPeak	Cistrome	GSM935626	Cistrome_2336
SMARCB1	TcoF: TF	K562	Bone Marrow	Chronic Myeloid Leukaemia	LCML	Chronic Myeloid Leukaemia	CCLE	45940_sort_peaksnarrowPeak	Cistrome	GSM935634	Cistrome_2341
NRF1	Basic domains	HeLa-S3	Cervix	Cervical adenocarcinoma	CESC	Cervical adenocarcinoma	manual	45765_sort_peaksnarrowPeak	Cistrome	GSM935636	Cistrome_2343
MYC	Basic domains	NB4	Hemo-lymphocytic	Acute Myeloid Leukemia	LAML	Acute Myeloid Leukemia	CCLE	46011_sort_peaksnarrowPeak	Cistrome	GSM935643	Cistrome_5936
MAX	Basic domains	NB4	Hemo-lymphocytic	Acute Myeloid Leukemia	LAML	Acute Myeloid Leukemia	CCLE	46012_sort_peaksnarrowPeak	Cistrome	GSM935644	Cistrome_5937
USF2	Basic domains	HepG2	Liver	Liver Hepatocellular Carcinoma	LIHC	Liver Hepatocellular Carcinoma	CCLE	45804_sort_peaksnarrowPeak	Cistrome	GSM935646	Cistrome_2348
IRF3	Helix-turn-helix domains	HepG2	Liver	Liver Hepatocellular Carcinoma	LIHC	Liver Hepatocellular Carcinoma	CCLE	45831_sort_peaksnarrowPeak	Cistrome	GSM935650	Cistrome_2352
FOXM1	Helix-turn-helix domains	U2OS	Bone	Osteosarcoma	SARC	Osteosarcoma	CCLE	32889_sort_peaksnarrowPeak	Cistrome	GSM936207	Cistrome_3392
GATA2	Zinc-coordinating DNA-binding domains	LNCAP	Prostate	Prostate Adenocarcinoma	PRAD	Prostate Adenocarcinoma	CCLE	54396_sort_peaksnarrowPeak	Cistrome	GSM941194	Cistrome_2377
KMT2A	Zinc-coordinating DNA-binding domains	RS4	Hemo-lymphocytic	Acute Lymphoblastic Leukemia	ALL	Acute Lymphoblastic Leukemia	manual	34962_sort_peaksnarrowPeak	Cistrome	GSM941543	Cistrome_6136
AFF1	TcoF: TF	RS4	Hemo-lymphocytic	Acute Lymphoblastic Leukemia	ALL	Acute Lymphoblastic Leukemia	manual	34966_sort_peaksnarrowPeak	Cistrome	GSM941544	Cistrome_6137
HSF1	Helix-turn-helix domains	ZR-75-1	Breast	Breast Invasive Carcinoma	BRCA	Breast Invasive Carcinoma	CCLE	37140_sort_peaksnarrowPeak	Cistrome	GSM951870	Cistrome_2383
HSF1	Helix-turn-helix domains	HCT15	Colon/Rectum	Colorectal Carcinoma	COAD/READ	Colorectal Carcinoma	CCLE	37127_sort_peaksnarrowPeak	Cistrome	GSM951876	Cistrome_2385
DNMT3A	Zinc-coordinating DNA-binding domains	NCCIT	Anterior Mediastinal Mixed Germ Cell	Pluripotent Embryonal Carcinoma	NA	NA	manual	32825_sort_peaksnarrowPeak	Cistrome	GSM952456	Cistrome_5946
DNMT3B	Zinc-coordinating DNA-binding domains	NCCIT	Anterior Mediastinal Mixed Germ Cell	Pluripotent Embryonal Carcinoma	NA	NA	manual	32823_sort_peaksnarrowPeak	Cistrome	GSM952457	Cistrome_5944
DNMT1	Zinc-coordinating DNA-binding domains	NCCIT	Anterior Mediastinal Mixed Germ Cell	Pluripotent Embryonal Carcinoma	NA	NA	manual	32824_sort_peaksnarrowPeak	Cistrome	GSM952463	Cistrome_5945
FOXK1	Helix-turn-helix domains	HeLa-S3	Cervix	Cervical adenocarcinoma	CESC	Cervical adenocarcinoma	manual	9505_sort_peaksnarrowPeak	Cistrome	GSM956689	Cistrome_2391
TCF7L1	Other all-alpha-helical DNA-binding domains	RPMI-8402	Hemo-lymphocytic	Acute Lymphoblastic Leukemia	ALL	Acute Lymphoblastic Leukemia	CCLE	9193_sort_peaksnarrowPeak	Cistrome	GSM957606	Cistrome_6126
GATA3	Zinc-coordinating DNA-binding domains	RPMI-8402	Hemo-lymphocytic	Acute Lymphoblastic Leukemia	ALL	Acute Lymphoblastic Leukemia	CCLE	9195_sort_peaksnarrowPeak	Cistrome	GSM957608	Cistrome_6128
TCF12	Basic domains	RPMI-8402	Hemo-lymphocytic	Acute Lymphoblastic Leukemia	ALL	Acute Lymphoblastic Leukemia	CCLE	9197_sort_peaksnarrowPeak	Cistrome	GSM957610	Cistrome_6130
TAL1	Basic domains	RPMI-8402	Hemo-lymphocytic	Acute Lymphoblastic Leukemia	ALL	Acute Lymphoblastic Leukemia	CCLE	9199_sort_peaksnarrowPeak	Cistrome	GSM957612	Cistrome_6132
FOXA1	Helix-turn-helix domains	Huh7	Liver	Liver Hepatocellular Carcinoma	LIHC	Liver Hepatocellular Carcinoma	CCLE	35945_sort_peaksnarrowPeak	Cistrome	GSM958752	Cistrome_2394
NCOR1	Helix-turn-helix domains	LS180	Colon/Rectum	Colorectal Carcinoma	COAD/READ	Colorectal Carcinoma	CCLE	39656_sort_peaksnarrowPeak	Cistrome	GSM959631	Cistrome_2404
MTA2	TcoF: TF	HCT116	Colon/Rectum	Colorectal Carcinoma	COAD/READ	Colorectal Carcinoma	CCLE	SRX160744	ChIP-Atlas	GSM969795	ChIP-Atlas_1429
POLR2A	ENCODE: TF	HCT116	Colon/Rectum	Colorectal Carcinoma	COAD/READ	Colorectal Carcinoma	CCLE	33548_sort_peaksnarrowPeak	ENCODE	GSM970210	ENCODE_0498
CTCF	Zinc-coordinating DNA-binding domains	BCBL1	Pleural Effusion	Pleural Effusion Lymphoma	NA	NA	manual	40379_sort_peaksnarrowPeak	Cistrome	GSM970828	Cistrome_3912
NR3C1	Zinc-coordinating DNA-binding domains	VCaP	Prostate	Prostate Adenocarcinoma	PRAD	Prostate Adenocarcinoma	CCLE	EXP030499_liftoverhg19	GTRD	GSM980660	GTRD_0071
NKX2-1	Helix-turn-helix domains	NCI-H1819	Lung	Lung Adenocarcinoma	LUAD	Lung Adenocarcinoma	manual	35471_sort_peaksnarrowPeak	Cistrome	GSM983100	Cistrome_5964
NKX2-1	Helix-turn-helix domains	NCI-H2087	Lung	Lung Adenocarcinoma	LUAD	Lung Adenocarcinoma	CCLE	35475_sort_peaksnarrowPeak	Cistrome	GSM983102	Cistrome_5968
NKX2-1	Helix-turn-helix domains	NCI-H3122	Lung	Lung Adenocarcinoma	LUAD	Lung Adenocarcinoma	manual	35474_sort_peaksnarrowPeak	Cistrome	GSM983104	Cistrome_5975
FOXA1	Helix-turn-helix domains	NCI-H3122	Lung	Lung Adenocarcinoma	LUAD	Lung Adenocarcinoma	manual	35473_sort_peaksnarrowPeak	Cistrome	GSM983105	Cistrome_5974
PBX1	Helix-turn-helix domains	MCF-7	Breast	Breast Invasive Carcinoma	BRCA	Breast Invasive Carcinoma	CCLE	EXP031466_liftoverhg19	GTRD	GSM989353	GTRD_0075
CEBPD	Basic domains	K562	Bone Marrow	Chronic Myeloid Leukaemia	LCML	Chronic Myeloid Leukaemia	CCLE	46294_sort_peaksnarrowPeak	ENCODE	GSM1010906	ENCODE_0293
E2F4	Helix-turn-helix domains	MCF-7	Breast	Breast Invasive Carcinoma	BRCA	Breast Invasive Carcinoma	CCLE	63739_sort_peaksnarrowPeak	ENCODE	ENCSR505NMN_1	ENCODE_1597
